# Supplementary material for: Genome-wide functional analysis reveals key roles for kinesins in the mammalian and mosquito stages of the malaria parasite life cycle
Source: PLoS Biol. 2022 Jul 28;20(7):e3001704. doi: 10.1371/journal.pbio.3001704 (PMC9333250; doi:10.1371/journal.pbio.3001704)
Supplement: S1 Table — (XLS) [file pbio.3001704.s010.xls]

## Sheet: S1A
Table S1A. List of differentially regulated genes in Δkinesin-20 gametocytes activated for 2h
Gene ID	Gene Annotation	Log2Fold Change	Adjusted P-Value	Base Mean	lfcSE	Stat	P-value		up	down
PBANKA_0837161	PIR protein	5.20179	0.00496699	53.2217	1.19099	4.36764	1.25598e-05		female specific
PBANKA_0722801	fam-b protein	-2.2097	0.0263248	74.0341	0.563616	-3.92057	8.83382e-05
PBANKA_1146261	PIR protein	-2.21565	0.00496699	97.4121	0.507662	-4.36442	1.27459e-05
PBANKA_0943900	PIR protein	-2.36374	0.00538221	76.5536	0.547754	-4.31533	1.59363e-05
PBANKA_0001101	PIR protein	-3.07653	0.0187907	34.943	0.766185	-4.01539	5.93469e-05
PBANKA_1146761	PIR protein	-3.39488	2.00291e-06	82.6703	0.568654	-5.97002	2.37218e-09
PBANKA_1100700	fam-a protein	-3.44048	0.0304908	45.3669	0.888756	-3.87112	0.000108337
PBANKA_0836800	erythrocyte membrane associated protein 1	-3.57828	4.18511e-18	1094.93	0.378549	-9.45262	3.30447e-21
PBANKA_1141200	adenylyltransferase and sulfurtransferase UBA4 putative	-3.97071	0.00538221	62.1188	0.919753	-4.31715	1.5806e-05
PBANKA_0500700	fam-a protein	-3.97944	3.79665e-05	48.3486	0.734358	-5.41894	5.99549e-08
PBANKA_1465051	Plasmodium exported protein unknown function	-4.35234	0.000122729	40.9828	0.839691	-5.18327	2.18034e-07
PBANKA_1146741	PIR protein pseudogene	-4.6852	1.85998e-05	47.7126	0.841382	-5.56846	2.57005e-08
PBANKA_0722600	fam-b protein	-4.86793	1.6199e-32	950.79	0.390057	-12.48	9.59276e-36
PBANKA_1465700	fam-a protein	-5.02596	5.06708e-17	356.73	0.548447	-9.164	5.00106e-20
PBANKA_0200600	fam-a protein	-5.66663	3.76139e-48	1804.76	0.375132	-15.1057	1.48495e-51
PBANKA_0500971	PIR protein	-6.44585	0.000534078	35.5303	1.32054	-4.88123	1.05424e-06
PBANKA_1100821	fam-a protein pseudogene	-7.91348	0.00202042	18.39	1.72326	-4.59215	4.38702e-06
PBANKA_0622400	kinesin-20 putative	-8.32495	3.7866e-79	24003.3	0.431727	-19.2829	7.47453e-83

## Sheet: S1B
Table S1B. List of differentially regulated genes in kinesin-13PTD gametocytes before activation
Gene ID	Gene Annotation	Log2Fold Change	Adjusted P-Value	Base Mean	lfcSE	Stat	P-value		up	down
PBANKA_0305000	serine repeat antigen 2	4.41914	2.32398e-65	19597	0.252154	17.5255	9.14594e-69
PBANKA_1349000	MSP7-like protein	4.16996	5.93455e-56	7300.99	0.257548	16.191	5.83879e-59
PBANKA_1443300	merozoite surface protein 9 putative	4.02778	1.83838e-44	22031.8	0.27893	14.4401	2.89394e-47
PBANKA_0305100	serine repeat antigen 1	3.98486	5.93455e-56	17990.9	0.245961	16.2012	4.94739e-59
PBANKA_0519100	conserved Plasmodium protein unknown function	3.91057	1.32755e-42	5988.2	0.276682	14.1338	2.35103e-45
PBANKA_0915200	conserved Plasmodium protein unknown function	3.58123	8.5498e-36	3498.54	0.276152	12.9683	1.85061e-38
PBANKA_1465051	Plasmodium exported protein unknown function	3.37029	2.06785e-41	1531.75	0.241916	13.9316	4.06898e-44
PBANKA_0600351	reticulocyte binding protein putative	3.36618	9.33687e-14	1524.86	0.415801	8.09566	5.69545e-16
PBANKA_0501400	rhoptry neck protein 12	3.34737	1.02566e-28	906.913	0.28761	11.6386	2.62369e-31
PBANKA_0831000	merozoite surface protein 1	3.28038	1.27733e-23	20620	0.310617	10.5609	4.5242e-26
PBANKA_1349100	MSP7-like protein	3.11004	1.80632e-27	4597.74	0.273318	11.3788	5.33152e-30
PBANKA_0802000	conserved Plasmodium protein unknown function	3.10177	2.32886e-14	5931.56	0.37502	8.27095	1.32894e-16
PBANKA_1400600	cytoadherence linked asexual protein putative	3.01698	1.97832e-31	27886.4	0.247969	12.1668	4.67136e-34
PBANKA_1146761	PIR protein	3.01596	4.32061e-25	1823.08	0.277077	10.8849	1.36029e-27
PBANKA_0915100	LEM3/CDC50 family protein putative	3.01515	2.7679e-16	376.445	0.342432	8.80512	1.30716e-18
PBANKA_0316600	reticulocyte binding protein putative	2.87643	1.97278e-17	4019.71	0.316047	9.10127	8.92838e-20
PBANKA_0216061	PIR protein	2.65639	8.15911e-11	308.134	0.369394	7.19121	6.42197e-13
PBANKA_1024311	signal recognition particle RNA	2.62943	0.000142616	150.18	0.564106	4.66124	3.14305e-06
PBANKA_1039800	pseudouridine synthase putative	2.61788	5.71163e-11	224.257	0.361427	7.24317	4.38319e-13
PBANKA_0416000	high molecular weight rhoptry protein 3 putative	2.61116	7.79267e-25	20261.6	0.241205	10.8255	2.60676e-27
PBANKA_1032100	rhoptry-associated protein 1	2.60116	5.04781e-22	4304.79	0.25502	10.1998	1.98655e-24
PBANKA_0519300	conserved Plasmodium protein unknown function	2.59274	4.29176e-22	2839.33	0.253679	10.2205	1.60456e-24
PBANKA_0216781	fam-a protein	2.53782	1.45421e-15	1186.78	0.294824	8.60792	7.43989e-18
PBANKA_0524500	conserved rodent malaria protein unknown function	2.48649	7.83398e-07	225.577	0.432457	5.74969	8.94079e-09
PBANKA_1100821	fam-a protein pseudogene	2.40377	5.76299e-09	213.731	0.365802	6.57125	4.9896e-11
PBANKA_1122200	EGF-like membrane protein putative	2.38559	1.49558e-15	643.51	0.277382	8.60037	7.94583e-18
PBANKA_0200650	fam-a protein	2.37982	0.0171968	38.8572	0.701584	3.39206	0.000693691
PBANKA_0915000	apical membrane antigen 1	2.35361	9.67193e-08	1384.51	0.38533	6.10803	1.00868e-09
PBANKA_0519200	conserved Plasmodium protein unknown function	2.33383	2.81544e-16	2209.7	0.265249	8.79863	1.385e-18
PBANKA_0418500	Plasmodium exported protein unknown function	2.3013	2.96618e-13	506.573	0.289617	7.94601	1.92609e-15
PBANKA_0110300	conserved Plasmodium protein unknown function	2.29181	8.0836e-10	446.01	0.334037	6.86096	6.83973e-12
PBANKA_1100850	PIR protein pseudogene	2.2778	0.0121271	49.5044	0.650041	3.50409	0.000458165
PBANKA_0216801	reticulocyte binding protein putative	2.26636	8.45238e-06	245.902	0.428515	5.28887	1.23077e-07
PBANKA_1351600	conserved Plasmodium protein unknown function	2.25167	1.96803e-05	139.545	0.440992	5.10593	3.29167e-07
PBANKA_0216761	reticulocyte binding protein putative	2.242	1.90863e-11	836.715	0.303129	7.3962	1.40137e-13
PBANKA_0826100	proline--tRNA ligase putative	2.23333	8.35349e-05	161.149	0.46729	4.77933	1.7588e-06
PBANKA_0100400	reticulocyte binding protein putative	2.12692	2.20668e-08	917.741	0.334852	6.35183	2.12765e-10
PBANKA_0923800	pyruvate dehydrogenase E1 component subunit alpha	2.11745	0.00267757	78.6739	0.536428	3.94732	7.90309e-05
PBANKA_0519400	conserved Plasmodium protein unknown function	2.05193	5.61908e-14	10061.7	0.251425	8.1612	3.31705e-16
PBANKA_0603900	HAD domain ookinete protein	2.0199	7.02478e-07	541.33	0.350006	5.77103	7.87903e-09
PBANKA_0111000	6-cysteine protein P12 putative	2.00431	1.90863e-11	1374.46	0.27108	7.39378	1.42715e-13
PBANKA_0201500	Plasmodium exported protein unknown function	2.00237	2.09515e-12	1745.81	0.260423	7.68889	1.48417e-14
PBANKA_0832100	conserved Plasmodium protein unknown function	1.98028	2.79828e-08	511.913	0.313729	6.31208	2.75312e-10
PBANKA_0804500	rhoptry-associated membrane antigen putative	1.97733	2.2669e-15	4657.75	0.231313	8.54832	1.24898e-17
PBANKA_1228800	protein kinase putative	1.97306	3.96695e-06	790.589	0.36265	5.44067	5.30801e-08
PBANKA_0208900	StAR-related lipid transfer protein putative	1.90321	9.7545e-07	2348.29	0.333667	5.70392	1.17085e-08
PBANKA_0519000	S-antigen putative	1.89244	3.32304e-13	5285.86	0.238697	7.92821	2.22321e-15
PBANKA_0215800	fam-b protein	1.88869	4.5757e-06	374.968	0.348945	5.41257	6.21258e-08
PBANKA_0614300	cysteine desulfurase	1.8883	6.28987e-09	808.599	0.288077	6.55486	5.56955e-11
PBANKA_1003000	liver specific protein 2	1.8316	0.000274132	153.133	0.405604	4.51574	6.30956e-06
PBANKA_0722921	PIR protein	1.8284	4.99665e-08	667.178	0.294018	6.21866	5.01434e-10
PBANKA_0803900	conserved Plasmodium protein unknown function	1.82759	0.000791677	258.848	0.429143	4.25869	2.0563e-05
PBANKA_1332700	duffy-binding protein	1.82646	7.41731e-09	3399.3	0.279974	6.52369	6.85977e-11
PBANKA_1039900	conserved Plasmodium protein unknown function	1.75206	6.6647e-10	1005.95	0.254223	6.89183	5.50801e-12
PBANKA_0707700	conserved Plasmodium protein unknown function	1.73581	0.00164635	4937.77	0.426637	4.06859	4.72979e-05
PBANKA_1316700	conserved Plasmodium protein unknown function	1.73065	8.13084e-05	246.866	0.361415	4.78855	1.67993e-06
PBANKA_0112200	myosin E	1.72105	2.3887e-05	3028.67	0.340099	5.06042	4.18328e-07
PBANKA_1330600	1-deoxy-D-xylulose 5-phosphate reductoisomerase putative	1.70717	9.7545e-07	551.119	0.299261	5.70464	1.1659e-08
PBANKA_1443400	conserved Plasmodium protein unknown function	1.68656	1.61587e-07	1321.77	0.280042	6.02254	1.71698e-09
PBANKA_1002400	dipeptidyl aminopeptidase 3 putative	1.66248	5.28714e-07	2545.34	0.285567	5.82168	5.82605e-09
PBANKA_1327021	fam-a protein	1.6453	6.37825e-09	2303.35	0.25121	6.54949	5.77331e-11
PBANKA_1119500	conserved Plasmodium protein unknown function	1.6342	0.0167842	293.366	0.480437	3.40149	0.000670197
PBANKA_0619700	rhoptry-associated leucine zipper-like protein 1 putative	1.63267	1.74997e-08	1417.47	0.255482	6.39055	1.65287e-10
PBANKA_0304800	serine repeat antigen 4	1.59531	5.62514e-10	6892.16	0.230559	6.91932	4.53819e-12
PBANKA_1145600	conserved Plasmodium protein unknown function	1.59432	2.12616e-06	815.118	0.28668	5.56131	2.67757e-08
PBANKA_0408500	parasite-infected erythrocyte surface protein	1.57258	1.08119e-06	846.816	0.276822	5.68084	1.34032e-08
PBANKA_0214900	fam-a protein	1.57244	2.85436e-05	559.948	0.313105	5.02209	5.11111e-07
PBANKA_0603800	O-phosphoseryl-tRNA(Sec) selenium transferase putative	1.56993	2.09758e-05	343.39	0.308334	5.09165	3.54963e-07
PBANKA_0311800	acyl-CoA synthetase putative	1.56794	1.24207e-05	3855.58	0.30105	5.20824	1.90637e-07
PBANKA_1202900	conserved Plasmodium protein unknown function	1.55936	0.0241848	253.902	0.475765	3.27759	0.00104696
PBANKA_0817500	ubiquitin fusion degradation protein 1 putative	1.55386	0.000791677	302.826	0.36481	4.25938	2.04998e-05
PBANKA_0304900	serine repeat antigen 3	1.5104	7.63306e-05	5389.25	0.314207	4.80701	1.53202e-06
PBANKA_1340000	dihydrofolate synthase/folylpolyglutamate synthase putative	1.48848	0.000712452	243.401	0.347182	4.28731	1.80847e-05
PBANKA_1463800	conserved protein unknown function	1.48263	4.33701e-05	655.356	0.300568	4.93277	8.10736e-07
PBANKA_1146000	tryptophan-rich protein	1.46613	1.62872e-05	1012.7	0.284778	5.14834	2.628e-07
PBANKA_1215100	protein RIPR putative	1.43504	1.06832e-06	1038.01	0.252398	5.68563	1.30335e-08
PBANKA_1217600	histone H2A.Z putative	1.42505	5.06618e-08	9854.9	0.22935	6.21344	5.18381e-10
PBANKA_1134200	pyrroline-5-carboxylate reductase putative	1.42218	9.53938e-05	469.271	0.299364	4.75069	2.02726e-06
PBANKA_0832900	protein MAM3 putative	1.41489	5.48237e-06	2608.2	0.263236	5.37497	7.65936e-08
PBANKA_0306700	transporter putative	1.40824	1.83477e-05	1639.84	0.27485	5.12366	2.99657e-07
PBANKA_0827200	monocarboxylate transporter putative	1.40429	1.60667e-05	2129	0.272508	5.1532	2.56081e-07
PBANKA_1304700	major facilitator superfamily domain-containing protein putative	1.40091	4.26507e-05	640.053	0.283695	4.93809	7.88896e-07
PBANKA_1217400	conserved Plasmodium protein unknown function	1.3981	3.15001e-06	1405.02	0.254932	5.48422	4.1529e-08
PBANKA_0832200	PUB domain-containing protein putative	1.39694	1.06137e-05	1312.77	0.266359	5.24458	1.56637e-07
PBANKA_1328600	mediator of RNA polymerase II transcription subunit 4 putative	1.37712	0.00315065	234.258	0.352657	3.90498	9.42342e-05
PBANKA_0311700	rhoptry neck protein 6 putative	1.36783	7.54787e-06	3985.84	0.257497	5.31201	1.08421e-07
PBANKA_1357500	lipoyl synthase	1.36529	4.3511e-05	635.945	0.276929	4.93009	8.21931e-07
PBANKA_0214600	Plasmodium exported protein unknown function	1.36273	7.44545e-06	1454.15	0.256296	5.31701	1.05485e-07
PBANKA_0403200	circumsporozoite (CS) protein	1.359	0.00818366	722.388	0.375423	3.61992	0.000294689
PBANKA_1319300	ferlin putative	1.35456	5.05102e-05	1415.83	0.276506	4.89883	9.64088e-07
PBANKA_1103500	conserved Plasmodium protein unknown function	1.32912	2.85722e-05	1276.27	0.264775	5.0198	5.17246e-07
PBANKA_0505300	conserved Plasmodium protein unknown function	1.32678	6.24764e-05	905.182	0.273515	4.85084	1.22937e-06
PBANKA_1119600	merozoite surface protein 10 putative	1.32471	0.00324251	584.515	0.340119	3.89485	9.82577e-05
PBANKA_0101000	MYND-type zinc finger protein putative	1.32068	0.000438621	508.692	0.299987	4.40248	1.07023e-05
PBANKA_0822400	conserved Plasmodium protein unknown function	1.31919	0.00447201	213.718	0.346397	3.80832	0.000139915
PBANKA_1024500	conserved Plasmodium protein unknown function	1.31778	0.000810367	441.189	0.309937	4.25178	2.12079e-05
PBANKA_1000011	reticulocyte binding protein putative	1.31591	0.0435127	1464.81	0.429791	3.06175	0.00220046
PBANKA_0836700	fam-a protein	1.31138	2.82232e-06	1745.07	0.238161	5.50626	3.66536e-08
PBANKA_1419800	3'5'-cyclic nucleotide phosphodiesterase beta putative	1.30904	1.06411e-05	2933.86	0.249738	5.24166	1.59135e-07
PBANKA_1357000	aminomethyltransferase putative	1.30809	0.00281811	355.596	0.332556	3.93345	8.37336e-05
PBANKA_0315000	rRNA methyltransferase putative	1.29385	0.00151506	377.741	0.316382	4.08951	4.32277e-05
PBANKA_0508200	conserved Plasmodium protein unknown function	1.28664	0.000359184	624.268	0.289191	4.44911	8.62267e-06
PBANKA_1307300	WD repeat-containing protein putative	1.28575	0.000277811	1625.13	0.285021	4.51106	6.45056e-06
PBANKA_1241500	conserved protein unknown function	1.28446	2.28206e-05	2187.16	0.253172	5.07345	3.90672e-07
PBANKA_0817900	zinc finger protein putative	1.27922	0.000131534	1147.67	0.273355	4.6797	2.87295e-06
PBANKA_0406600	conserved Plasmodium protein unknown function	1.27666	0.00149019	702.803	0.31164	4.09657	4.19317e-05
PBANKA_0913500	PQ-loop repeat-containing protein	1.27545	0.00424497	356.949	0.333649	3.82274	0.000131977
PBANKA_0604900	conserved Plasmodium protein unknown function	1.27507	0.000899316	2963.35	0.30179	4.22504	2.38897e-05
PBANKA_0924500	structural maintenance of chromosomes protein 5 putative	1.25775	8.20734e-05	4586.14	0.262866	4.78476	1.71188e-06
PBANKA_1412500	conserved Plasmodium protein unknown function	1.25752	0.0352965	152.456	0.400229	3.142	0.00167797
PBANKA_1429600	proline--tRNA ligase	1.24763	0.000175821	1113.21	0.270375	4.61445	3.94134e-06
PBANKA_0921400	protein phosphatase putative	1.24676	1.24502e-05	1498.34	0.239618	5.2031	1.9599e-07
PBANKA_1200096	fam-b protein	1.24123	2.35253e-05	1490.04	0.245037	5.06548	4.07365e-07
PBANKA_1349800	thrombospondin-related anonymous protein	1.21946	0.000107015	783.678	0.25816	4.72366	2.31634e-06
PBANKA_1146600	fam-b protein	1.20255	0.00822912	350.407	0.332465	3.61708	0.000297945
PBANKA_1145900	membrane associated histidine-rich protein 1b	1.19965	7.97987e-05	4802.09	0.250228	4.79423	1.63303e-06
PBANKA_0623400	fam-a protein	1.18491	0.000397292	1344.4	0.267737	4.42564	9.6157e-06
PBANKA_0830200	high molecular weight rhoptry protein 2	1.1842	1.24502e-05	32283.4	0.227576	5.20352	1.95547e-07
PBANKA_1102200	merozoite surface protein 8	1.17937	7.97987e-05	4991.09	0.245979	4.79458	1.63018e-06
PBANKA_1215000	survival motor neuron-like protein putative	1.17652	0.000722191	1046.69	0.274722	4.28258	1.8474e-05
PBANKA_1354000	RNA lariat debranching enzyme putative	1.17172	0.000313187	709.513	0.261325	4.48377	7.33358e-06
PBANKA_0414400	formate-nitrite transporter putative	1.16517	1.93318e-05	3246.28	0.227948	5.11155	3.19533e-07
PBANKA_0713100	rhoptry neck protein 5	1.1629	4.04149e-05	8758.01	0.234898	4.95067	7.39588e-07
PBANKA_1145400	Plasmodium exported protein (PHIST) unknown function	1.14558	0.00410918	1991.96	0.298805	3.83388	0.000126138
PBANKA_0200700	fam-b protein	1.14435	0.0267473	216.087	0.352768	3.24393	0.00117894
PBANKA_0832800	conserved Plasmodium protein unknown function	1.13616	0.000927353	981.402	0.269459	4.21646	2.4817e-05
PBANKA_0416700	bacterial histone-like protein putative	1.12554	0.000591674	2337.1	0.259723	4.33359	1.46696e-05
PBANKA_0515600	conserved protein unknown function	1.11909	0.014437	399.041	0.324459	3.44909	0.000562481
PBANKA_0317061	fam-a protein	1.11897	0.00769252	444.433	0.30745	3.63952	0.000273143
PBANKA_1424100	mediator of RNA polymerase II transcription subunit 21 putative	1.11787	0.0424556	259.766	0.363957	3.07144	0.0021303
PBANKA_1212100	conserved Plasmodium protein unknown function	1.11569	0.0379837	269.819	0.358289	3.11393	0.00184612
PBANKA_0519500	conserved Plasmodium protein unknown function	1.11169	0.0131097	524.684	0.319657	3.47777	0.00050561
PBANKA_0600061	fam-b protein	1.10931	0.0268437	257.553	0.342207	3.24163	0.00118848
PBANKA_1360100	nucleoside transporter 1	1.10494	0.000176124	2012.64	0.239573	4.61214	3.98549e-06
PBANKA_0802200	serine/threonine protein kinase putative	1.09764	0.000832551	2375.66	0.258629	4.24405	2.19524e-05
PBANKA_1220800	conserved Plasmodium protein unknown function	1.09533	0.00102888	6326.77	0.261539	4.18801	2.81415e-05
PBANKA_1230700	protein phosphatase putative	1.08832	0.000339034	1400.29	0.243841	4.46326	8.07224e-06
PBANKA_1320000	conserved Plasmodium protein unknown function	1.08688	0.00527373	416.724	0.288858	3.76267	0.000168112
PBANKA_0307500	protein CERLI1 putative	1.08566	0.000599574	963.122	0.250791	4.32893	1.49834e-05
PBANKA_1140800	conserved Plasmodium protein unknown function	1.05074	0.00575483	755.097	0.281004	3.73924	0.00018458
PBANKA_1235600	adenosylhomocysteinase putative	1.04668	0.000274132	4399.23	0.231787	4.51569	6.31119e-06
PBANKA_1200600	Plasmodium exported protein unknown function	1.04554	0.000318631	3629.76	0.233467	4.47831	7.52376e-06
PBANKA_1454100	ATP-dependent zinc metalloprotease FTSH 1 putative	1.04418	0.00151506	1829.28	0.255239	4.09101	4.29501e-05
PBANKA_0316300	fam-b protein	1.03561	0.000939484	2022.57	0.245879	4.21187	2.53265e-05
PBANKA_0502300	tRNA pseudouridine synthase putative	1.03307	0.00244743	748.767	0.260194	3.97038	7.17566e-05
PBANKA_0604000	conserved Plasmodium protein unknown function	1.03254	0.00318301	743.59	0.264691	3.90092	9.58285e-05
PBANKA_1002900	ag-1 blood stage membrane protein homologue	1.02758	0.0167842	972.876	0.302105	3.40139	0.000670443
PBANKA_1443100	conserved Plasmodium protein unknown function	1.01623	0.00100078	1314.59	0.242194	4.19593	2.71758e-05
PBANKA_1347900	ubiquitin activating enzyme putative	1.00659	0.00419234	2858.4	0.262997	3.82738	0.000129515
PBANKA_1304800	conserved Plasmodium protein unknown function	1.00631	0.00607973	1132.28	0.27031	3.72279	0.00019703
PBANKA_1216400	mRNA-capping enzyme subunit beta putative	1.00545	0.00891453	487.998	0.279688	3.5949	0.000324515
PBANKA_0922500	kelch domain-containing protein putative	1.0048	0.000621146	8027.41	0.232624	4.31941	1.56448e-05
PBANKA_0911900	armadillo-interacting protein AIP putative	0.999206	0.00949149	1173.46	0.279332	3.57713	0.000347386
PBANKA_1210500	conserved protein unknown function	0.998135	0.0352965	1166.51	0.317725	3.14151	0.00168079
PBANKA_1015600	ribosomal protein L15 apicoplast putative	0.99028	0.0121271	1192.87	0.282521	3.50515	0.000456345
PBANKA_1105000	conserved protein unknown function	0.986989	0.0357099	1437.09	0.314639	3.13689	0.0017075
PBANKA_0700900	reticulocyte binding protein putative	0.985376	0.0173891	823.491	0.290871	3.38768	0.000704871
PBANKA_1404500	conserved Plasmodium protein unknown function	0.983223	0.0227962	695.896	0.298117	3.29811	0.000973392
PBANKA_0901800	conserved Plasmodium protein unknown function	0.98093	0.00110835	3667.53	0.235266	4.16945	3.05331e-05
PBANKA_0100600	schizont membrane associated cytoadherence protein	0.977236	0.0222242	2628.3	0.295315	3.30913	0.00093585
PBANKA_0703200	ribosomal protein L21 apicoplast putative	0.97677	0.00702987	1395.26	0.265578	3.6779	0.000235159
PBANKA_0701000	sporozoite and liver stage tryptophan-rich protein pseudogene	0.973189	0.0209986	960.425	0.292575	3.32629	0.000880107
PBANKA_0501900	conserved Plasmodium protein unknown function	0.970258	0.00769252	1243.61	0.266323	3.64316	0.000269309
PBANKA_1327300	fam-a protein	0.95725	0.00711528	3966.14	0.260595	3.67332	0.000239416
PBANKA_0718300	DNA helicase MCM9 putative	0.947501	0.0179922	693.796	0.280576	3.37698	0.000732858
PBANKA_0201250	PIR protein pseudogene	0.941897	0.00624069	1587.94	0.253593	3.7142	0.000203848
PBANKA_0614000	conserved protein unknown function	0.93758	0.00141476	7324.25	0.22802	4.11184	3.92525e-05
PBANKA_1001000	conserved Plasmodium protein unknown function	0.935707	0.00727362	3650.65	0.255328	3.66472	0.000247607
PBANKA_0506400	conserved Plasmodium protein unknown function	0.934719	0.0147335	808.055	0.271651	3.44088	0.000579831
PBANKA_1017100	DNA mismatch repair protein MSH2 putative	0.931676	0.006477	2010.96	0.251685	3.70175	0.000214116
PBANKA_0926700	exported protein 1	0.922178	0.00208747	8997.26	0.229986	4.00972	6.0792e-05
PBANKA_0509600	conserved Plasmodium protein unknown function	0.919447	0.00726149	2309.37	0.25076	3.66663	0.000245765
PBANKA_0930600	conserved Plasmodium protein unknown function	0.916167	0.00688414	1133.52	0.248638	3.68475	0.000228929
PBANKA_1351500	calcium-dependent protein kinase 5	0.909185	0.0202186	933.154	0.272149	3.34077	0.000835478
PBANKA_0201600	early transcribed membrane protein	0.90631	0.00143833	42604.6	0.220707	4.10639	4.01895e-05
PBANKA_1442000	potassium channel K1	0.897123	0.0436649	1341.65	0.293221	3.05954	0.00221675
PBANKA_1124200	DNA polymerase 1 putative	0.896071	0.0312911	1752.4	0.281418	3.18413	0.00145191
PBANKA_1137800	glideosome-associated connector	0.888876	0.00325665	5979.17	0.228372	3.89223	9.93273e-05
PBANKA_0622900	conserved Plasmodium protein unknown function	0.885772	0.00740477	1790.24	0.24225	3.65645	0.000255736
PBANKA_0722941	fam-b protein	0.885228	0.00769252	1309.8	0.243049	3.64217	0.000270348
PBANKA_0925600	conserved Plasmodium protein unknown function	0.881473	0.00740477	2289.87	0.24112	3.65574	0.000256442
PBANKA_1327400	YL1 nuclear protein putative	0.879685	0.0187336	1204.57	0.261459	3.36453	0.000766745
PBANKA_1363300	conserved Plasmodium protein unknown function	0.877846	0.0126055	1295.19	0.251459	3.49101	0.000481203
PBANKA_1325600	valine--tRNA ligase putative	0.877379	0.0153223	910.862	0.255877	3.42891	0.000606018
PBANKA_0112600	fam-b protein	0.877292	0.0169336	1867.91	0.258208	3.39762	0.000679745
PBANKA_0901100	serine/threonine protein kinase putative	0.863675	0.0118206	2989.55	0.245705	3.51509	0.00043961
PBANKA_1411900	conserved Plasmodium protein unknown function	0.859342	0.0413066	915.897	0.278829	3.08197	0.00205639
PBANKA_0814900	arginine--tRNA ligase putative	0.85794	0.0473068	565.251	0.283108	3.03044	0.00244199
PBANKA_0826000	ribosomal RNA-processing protein 8 putative	0.853038	0.00769252	2647.55	0.234312	3.64061	0.000271994
PBANKA_0111600	rhoptry protein ROP14 putative	0.850551	0.00966816	2042.53	0.238189	3.5709	0.000355755
PBANKA_1365200	thioredoxin-related protein putative	0.833708	0.0379837	10042.6	0.2677	3.11434	0.00184356
PBANKA_1423800	ABC transporter F family member 1 putative	0.831117	0.0247164	1264.73	0.254151	3.27017	0.00107484
PBANKA_0705700	conserved Plasmodium protein unknown function	0.829677	0.0352581	912.775	0.263871	3.14426	0.00166508
PBANKA_1212800	MO15-related protein kinase	0.822607	0.0495264	570.005	0.27287	3.01465	0.0025728
PBANKA_1240000	structural maintenance of chromosomes protein 6 putative	0.811483	0.0304102	7037.4	0.253982	3.19504	0.0013981
PBANKA_1124300	conserved Plasmodium protein unknown function	0.807605	0.020273	1660.63	0.241892	3.3387	0.000841716
PBANKA_1235500	conserved protein unknown function	0.8055	0.0225358	1422.34	0.243897	3.30263	0.000957838
PBANKA_1226500	proteasome subunit beta type-4 putative	0.804463	0.0278416	2851.93	0.249064	3.22995	0.00123814
PBANKA_0836200	conserved Plasmodium protein unknown function	0.769937	0.0462457	1296.14	0.253271	3.03998	0.00236598
PBANKA_1103300	myosin B	0.769712	0.0293813	1657.79	0.239731	3.21074	0.00132395
PBANKA_1402000	sodium/hydrogen exchanger putative	0.767695	0.0201644	3402.07	0.229654	3.34284	0.000829271
PBANKA_1420600	histone H2B variant putative	0.761784	0.0340738	7678.39	0.241324	3.15668	0.00159574
PBANKA_0618800	ATP-dependent DNA helicase DDX31 putative	0.761112	0.038917	1257.72	0.245454	3.10083	0.00192977
PBANKA_1212200	conserved Plasmodium protein unknown function	0.759752	0.0427013	2961.18	0.247593	3.06855	0.00215103
PBANKA_0506100	PHAX domain-containing protein putative	0.753285	0.0252854	16249	0.230896	3.26245	0.00110456
PBANKA_0708000	protein transport protein SEC23 putative	0.746514	0.0384617	3033.08	0.240113	3.10901	0.00187715
PBANKA_1335900	DNA-directed RNA polymerase alpha subunit putative	0.735399	0.0387396	3186.29	0.236969	3.10336	0.00191335
PBANKA_0502600	peptidase putative	0.724765	0.0299219	3651.33	0.226189	3.20424	0.0013542
PBANKA_0100700	Plasmodium exported protein unknown function	0.713565	0.0367653	10718.8	0.228273	3.12593	0.00177243
PBANKA_1339700	DEAD box helicase putative	0.710149	0.0497538	2290.38	0.235765	3.01211	0.00259441
PBANKA_0818900	endoplasmic reticulum chaperone BiP putative	0.705676	0.0293813	25790.4	0.219783	3.21079	0.00132372
PBANKA_0213900	dynein light chain putative	-0.774378	0.0304102	4792.57	0.242402	-3.1946	0.00140023
PBANKA_1354800	conserved Plasmodium protein unknown function	-0.820638	0.0147027	12779.6	0.238363	-3.4428	0.000575724
PBANKA_0800200	fam-a protein pseudogene	-0.843387	0.0473068	2027.3	0.278376	-3.02967	0.00244819
PBANKA_0902000	dynein light chain putative	-0.853202	0.0343138	6458.55	0.270565	-3.15341	0.00161374
PBANKA_1308100	calmodulin-like protein	-0.861876	0.0301578	14583.1	0.269289	-3.20057	0.00137158
PBANKA_1330000	enkurin domain-containing protein putative	-0.874577	0.0223137	7906.27	0.264486	-3.3067	0.000944009
PBANKA_0934700	conserved protein unknown function	-0.89089	0.0312911	38837	0.279812	-3.18389	0.00145311
PBANKA_0302900	MORN repeat protein putative	-0.896601	0.0209986	10541.5	0.269472	-3.32725	0.000877086
PBANKA_1029600	conserved Plasmodium protein unknown function	-0.908574	0.0467598	22681.2	0.299317	-3.03549	0.00240148
PBANKA_0600700	conserved Plasmodium protein unknown function	-0.933047	0.0228137	4934.74	0.283033	-3.2966	0.000978626
PBANKA_1400100	PIR protein	-0.938149	0.0127596	2383.52	0.269089	-3.48639	0.000489595
PBANKA_0806900	conserved Plasmodium protein unknown function	-0.938549	0.0387396	5536.07	0.30235	-3.10418	0.00190809
PBANKA_0700541	PIR protein	-0.940732	0.0419091	376.719	0.305782	-3.07648	0.00209463
PBANKA_0212600	conserved Plasmodium protein unknown function	-0.954823	0.00769252	9251.24	0.262405	-3.63874	0.000273976
PBANKA_1246300	PIR protein	-0.970652	0.0330649	1728.27	0.306522	-3.16666	0.00154199
PBANKA_0623600	PIR protein	-0.979063	0.0284832	3287.96	0.303853	-3.22216	0.00127227
PBANKA_1400300	PIR protein	-0.979725	0.0462457	300.655	0.322258	-3.04018	0.00236434
PBANKA_0600051	PIR protein	-0.981561	0.0121271	2771.51	0.279981	-3.50581	0.000455215
PBANKA_1429100	conserved Plasmodium protein unknown function	-0.986945	0.00728283	14408.3	0.269442	-3.66292	0.000249353
PBANKA_1349300	conserved Plasmodium protein unknown function	-0.991467	0.0143086	14763.9	0.287143	-3.45287	0.000554663
PBANKA_1125800	conserved Plasmodium protein unknown function	-1.00737	0.000572121	5115.2	0.231967	-4.34273	1.40722e-05
PBANKA_1400081	PIR protein	-1.01199	0.0301578	557.28	0.316299	-3.19948	0.00137674
PBANKA_1307900	conserved Plasmodium protein unknown function	-1.01567	0.00527373	3289.35	0.269845	-3.76389	0.00016729
PBANKA_1246800	PIR protein	-1.02841	0.0265676	829.744	0.316715	-3.24712	0.00116579
PBANKA_0700071	PIR protein	-1.0515	0.0384617	973.019	0.338335	-3.10786	0.00188449
PBANKA_0400500	PIR protein	-1.05586	0.00647058	2074.19	0.285096	-3.70352	0.00021263
PBANKA_0600251	PIR protein pseudogene	-1.062	0.0237851	995.772	0.323428	-3.28358	0.00102498
PBANKA_1246700	PIR protein	-1.07082	0.00804846	1110.7	0.295346	-3.62565	0.000288237
PBANKA_0800100	PIR protein	-1.12561	0.00168928	2885.37	0.277175	-4.061	4.88635e-05
PBANKA_0722801	fam-b protein	-1.18183	0.0122229	424.686	0.337607	-3.50061	0.000464191
PBANKA_0700081	PIR protein	-1.28575	0.0113043	251.506	0.364406	-3.52833	0.000418184
PBANKA_1300200	PIR protein	-1.36783	5.53162e-05	1255.37	0.280471	-4.87691	1.07759e-06
PBANKA_0001201	PIR protein	-1.37015	0.0367267	119.02	0.438107	-3.12744	0.00176334
PBANKA_1040300	fam-b protein	-1.53314	0.00607973	142.583	0.411877	-3.72233	0.000197394
PBANKA_0317181	PIR protein	-1.56037	2.6267e-05	1844.05	0.309589	-5.04015	4.65177e-07
PBANKA_1465200	PIR protein	-1.7353	2.55479e-06	487.206	0.313998	-5.52646	3.26763e-08
PBANKA_0837001	PIR protein	-1.74862	0.00501251	111.796	0.462789	-3.77844	0.000157812
PBANKA_1146200	Plasmodium exported protein unknown function	-1.79063	1.11557e-05	730.66	0.342342	-5.23053	1.69025e-07
PBANKA_1040500	PIR protein pseudogene	-1.85704	0.000105793	238.754	0.392788	-4.72785	2.26907e-06
PBANKA_1146261	PIR protein	-2.0621	4.797e-06	370.565	0.381762	-5.40153	6.60744e-08
PBANKA_1458300	kinesin-13 putative	-2.41323	3.08816e-19	21028	0.252649	-9.55168	1.2761e-21
PBANKA_1100700	fam-a protein	-2.64552	5.13422e-05	94.2591	0.540609	-4.8936	9.90069e-07
PBANKA_1465700	fam-a protein	-2.85266	7.06113e-13	338.252	0.364306	-7.8304	4.86304e-15
PBANKA_1040521	fam-b protein	-2.91349	9.7102e-07	111.38	0.510211	-5.71037	1.12732e-08
PBANKA_0500950	PIR protein pseudogene	-2.93428	7.21926e-05	103.381	0.608758	-4.82011	1.43476e-06
PBANKA_1100441	fam-b protein	-3.06452	1.98227e-13	290.093	0.383084	-7.99961	1.24818e-15
PBANKA_1246600	cleft-like protein 1	-3.33316	1.62418e-28	1388.77	0.287516	-11.593	4.47432e-31
PBANKA_0300100	PIR protein	-3.5114	4.26556e-19	313.204	0.369103	-9.51333	1.84656e-21
PBANKA_0836800	erythrocyte membrane associated protein 1	-3.97417	1.92764e-46	3994.7	0.269254	-14.7599	2.65515e-49
PBANKA_0317141	fam-a protein	-4.59614	2.439e-56	6400.86	0.282372	-16.2769	1.43979e-59
PBANKA_1400400	fam-b protein	-5.01114	6.73638e-47	961	0.337654	-14.841	7.95322e-50
PBANKA_0317161	erythrocyte membrane antigen 1	-5.74873	1.73233e-69	2493.07	0.317675	-18.0963	3.40876e-73
PBANKA_0007901	PIR protein	-7.43786	0.000175821	31.2522	1.61191	-4.61431	3.94403e-06
PBANKA_0500971	PIR protein	-8.85961	4.92171e-07	83.5395	1.51793	-5.83664	5.32652e-09

## Sheet: S1C
Table S1C. List of differentially regulated genes in kinesin-13PTD gametocytes activated for 15 min.
									up	down
Gene ID	Gene Annotation	Log2Fold Change	Adjusted P-Value	Base Mean	lfcSE	Stat	P-value
PBANKA_1466161	PIR protein	5.78858	8.11362e-06	47.9165	1.09236	5.29915	1.16341e-07
PBANKA_0600351	reticulocyte binding protein putative	3.77626	2.98192e-15	2406.2	0.440747	8.56786	1.0543e-17
PBANKA_0519100	conserved Plasmodium protein unknown function	3.50836	4.80726e-15	8218.07	0.412726	8.50045	1.88853e-17
PBANKA_0305000	serine repeat antigen 2	3.46013	4.48585e-14	27027.7	0.422128	8.19687	2.46717e-16
PBANKA_1349000	MSP7-like protein	3.45873	2.23495e-10	9397.12	0.489132	7.07115	1.5365e-12
PBANKA_1465051	Plasmodium exported protein unknown function	3.34541	4.00778e-42	1985.27	0.237122	14.1084	3.37216e-45
PBANKA_1443300	merozoite surface protein 9 putative	3.2749	3.05795e-10	33114.5	0.466525	7.01976	2.22243e-12
PBANKA_0501000	reticulocyte binding protein putative	3.21401	0.0156175	73.276	0.971362	3.30877	0.000937058
PBANKA_0831000	merozoite surface protein 1	3.20247	2.69885e-30	28562.2	0.266669	12.0092	3.18073e-33
PBANKA_0216801	reticulocyte binding protein putative	3.19297	2.38624e-14	522.952	0.384643	8.30114	1.03118e-16
PBANKA_1349100	MSP7-like protein	3.07963	3.71931e-15	6391.21	0.360777	8.53612	1.38808e-17
PBANKA_0501400	rhoptry neck protein 12	3.01956	2.36666e-14	1268.4	0.363467	8.30764	9.76228e-17
PBANKA_0305100	serine repeat antigen 1	2.9489	5.59253e-11	31607.2	0.405689	7.26887	3.62509e-13
PBANKA_0100400	reticulocyte binding protein putative	2.79292	7.11825e-22	1606.66	0.272909	10.2339	1.3982e-24
PBANKA_0915100	LEM3/CDC50 family protein putative	2.71659	2.10413e-06	581.877	0.488294	5.56344	2.64515e-08
PBANKA_0216761	reticulocyte binding protein putative	2.66172	4.18259e-19	1292.27	0.278352	9.56243	1.15019e-21
PBANKA_0216061	PIR protein	2.65599	4.07298e-06	449.248	0.48833	5.43893	5.36023e-08
PBANKA_0519200	conserved Plasmodium protein unknown function	2.63667	2.8785e-14	3357.59	0.319071	8.26359	1.41352e-16
PBANKA_0915000	apical membrane antigen 1	2.5993	3.54158e-26	2370.93	0.232407	11.1843	4.86959e-29
PBANKA_1146761	PIR protein	2.56073	3.03207e-07	2518.78	0.432765	5.91715	3.27566e-09
PBANKA_0418500	Plasmodium exported protein unknown function	2.488	5.74132e-08	773.169	0.401071	6.20339	5.52592e-10
PBANKA_0208900	StAR-related lipid transfer protein putative	2.44444	3.85214e-26	3565.09	0.218939	11.1649	6.05325e-29
PBANKA_0707700	conserved Plasmodium protein unknown function	2.44134	1.93663e-17	6160.88	0.26682	9.14976	5.70605e-20
PBANKA_1146600	fam-b protein	2.40356	1.10248e-10	425.605	0.335106	7.17252	7.36286e-13
PBANKA_0519300	conserved Plasmodium protein unknown function	2.39822	3.31028e-14	4033.84	0.290968	8.24221	1.69057e-16
PBANKA_0111000	6-cysteine protein P12 putative	2.35034	3.69161e-07	2083.11	0.399602	5.8817	4.0607e-09
PBANKA_0802000	conserved Plasmodium protein unknown function	2.34601	3.79708e-16	6397.06	0.266128	8.81533	1.19335e-18
PBANKA_0915200	conserved Plasmodium protein unknown function	2.31555	2.01045e-06	3975.57	0.415204	5.5769	2.44839e-08
PBANKA_1032100	rhoptry-associated protein 1	2.30644	5.14801e-10	7759.87	0.332203	6.94285	3.84256e-12
PBANKA_0110300	conserved Plasmodium protein unknown function	2.30222	8.33599e-05	692.729	0.478593	4.81038	1.5064e-06
PBANKA_0803900	conserved Plasmodium protein unknown function	2.235	2.53266e-10	399.257	0.317027	7.04986	1.79092e-12
PBANKA_0316600	reticulocyte binding protein putative	2.20384	2.47627e-14	5267.54	0.265797	8.29145	1.11873e-16
PBANKA_0800041	fam-a protein pseudogene	2.19939	0.0328692	53.0494	0.75167	2.92601	0.00343343
PBANKA_0112200	myosin E	2.18407	4.11804e-16	4576.66	0.248205	8.79943	1.37511e-18
PBANKA_0416000	high molecular weight rhoptry protein 3 putative	2.18377	0.000257907	28070.1	0.479335	4.55583	5.21792e-06
PBANKA_0944041	reticulocyte binding protein putative	2.13879	0.0294989	189.638	0.716302	2.98588	0.00282763
PBANKA_1228800	protein kinase putative	2.11074	9.6242e-13	1106.79	0.270077	7.81532	5.48226e-15
PBANKA_1400600	cytoadherence linked asexual protein putative	2.10253	6.70601e-05	38645.6	0.432398	4.86249	1.15916e-06
PBANKA_1332700	duffy-binding protein	2.08654	4.12398e-14	5503.75	0.254104	8.21135	2.18714e-16
PBANKA_0523700	conserved Plasmodium protein unknown function	2.07683	5.4088e-21	7032.8	0.207139	10.0263	1.16867e-23
PBANKA_1000011	reticulocyte binding protein putative	2.0735	0.000221934	1897.35	0.451544	4.59202	4.38981e-06
PBANKA_0200500	PIR protein pseudogene	2.03008	6.52812e-08	438.481	0.32866	6.17684	6.53966e-10
PBANKA_0603900	HAD domain ookinete protein	2.02959	9.65391e-13	806.545	0.259849	7.81066	5.68881e-15
PBANKA_1002400	dipeptidyl aminopeptidase 3 putative	2.01914	3.6686e-12	3315.66	0.26441	7.6364	2.23387e-14
PBANKA_0701900	GPI-anchored micronemal antigen putative	2.01117	1.72581e-07	1586.24	0.334348	6.0152	1.79666e-09
PBANKA_0524500	conserved rodent malaria protein unknown function	1.99271	2.62778e-08	316.673	0.314723	6.33162	2.42596e-10
PBANKA_0804500	rhoptry-associated membrane antigen putative	1.9481	2.56715e-14	7053.08	0.235218	8.2821	1.21021e-16
PBANKA_0216781	fam-a protein	1.92723	0.000838855	1646.5	0.452083	4.263	2.01701e-05
PBANKA_0416700	bacterial histone-like protein putative	1.92126	4.28413e-05	2954.31	0.38775	4.95489	7.23699e-07
PBANKA_0306100	6-cysteine protein P230	1.90842	0.0150774	11971.1	0.573638	3.32688	0.000878252
PBANKA_1431400	conserved Plasmodium protein unknown function	1.90605	0.0182712	37882.9	0.589667	3.23242	0.00122745
PBANKA_1340500	CRWN-like protein putative	1.88817	3.58734e-05	5691.02	0.378099	4.99384	5.919e-07
PBANKA_1146741	PIR protein pseudogene	1.86816	0.00361275	328.588	0.485339	3.84919	0.000118509
PBANKA_1100821	fam-a protein pseudogene	1.86167	0.000230959	277.542	0.406389	4.58101	4.62735e-06
PBANKA_0614300	cysteine desulfurase	1.84968	6.61677e-07	1039.32	0.320099	5.77847	7.53826e-09
PBANKA_0100600	schizont membrane associated cytoadherence protein	1.84572	1.64933e-06	4008.93	0.328599	5.61693	1.94382e-08
PBANKA_0416100	dynein heavy chain putative	1.84513	0.0306933	86547.9	0.623955	2.95716	0.0031049
PBANKA_0832100	conserved Plasmodium protein unknown function	1.81646	0.00064467	656.115	0.41937	4.33141	1.48156e-05
PBANKA_0900900	reticulocyte binding protein putative	1.81229	0.0109978	2442.49	0.52164	3.47421	0.000512353
PBANKA_1411900	conserved Plasmodium protein unknown function	1.80593	1.32954e-09	1094.9	0.265709	6.79666	1.07073e-11
PBANKA_0304900	serine repeat antigen 3	1.80279	2.02227e-11	6496.37	0.243319	7.40915	1.27112e-13
PBANKA_0313600	conserved Plasmodium protein unknown function	1.79749	0.0136184	6632.03	0.533995	3.36612	0.000762336
PBANKA_1351600	conserved Plasmodium protein unknown function	1.79636	0.00455538	203.792	0.474999	3.78181	0.000155694
PBANKA_0313400	autophagy-related protein 11 putative	1.77015	2.46171e-06	7600.09	0.319911	5.53328	3.14303e-08
PBANKA_0720100	conserved Plasmodium protein unknown function	1.76388	0.0261862	24138.8	0.578858	3.04718	0.00231001
PBANKA_0504800	conserved Plasmodium protein unknown function	1.74434	0.0196338	11061.2	0.54776	3.18449	0.00145007
PBANKA_0311800	acyl-CoA synthetase putative	1.73496	5.54667e-07	6835.86	0.298565	5.811	6.21017e-09
PBANKA_0925400	dynein heavy chain putative	1.71604	0.0328392	57798.5	0.585794	2.92942	0.00339597
PBANKA_0406200	conserved Plasmodium protein unknown function	1.71263	0.0334242	14128.8	0.587433	2.91544	0.00355185
PBANKA_1030400	conserved Plasmodium protein unknown function	1.68549	0.0136184	20676.8	0.500724	3.36611	0.000762376
PBANKA_0619700	rhoptry-associated leucine zipper-like protein 1 putative	1.68166	6.54575e-09	1950.4	0.256644	6.55252	5.65729e-11
PBANKA_0911100	conserved Plasmodium protein unknown function	1.67964	0.00518817	6880.83	0.449834	3.73391	0.000188531
PBANKA_1119500	conserved Plasmodium protein unknown function	1.67658	0.00064467	322.165	0.387021	4.33201	1.47755e-05
PBANKA_1122200	EGF-like membrane protein putative	1.67439	0.00823475	885.404	0.467345	3.58277	0.000339968
PBANKA_0934600	conserved Plasmodium protein unknown function	1.66258	0.0367273	3628.56	0.580082	2.86612	0.00415536
PBANKA_0911000	calcium-binding protein putative	1.64833	0.0111086	10543	0.475969	3.4631	0.000533998
PBANKA_1019900	conserved Plasmodium protein unknown function	1.63541	0.00407388	2461.44	0.428812	3.81382	0.000136836
PBANKA_1102900	cell division control protein 6 putative	1.62653	0.0183292	10780.7	0.504235	3.22573	0.00125651
PBANKA_0828900	conserved Plasmodium protein unknown function	1.62553	0.0123914	26639.7	0.477559	3.40383	0.00066448
PBANKA_1217100	pseudo protein kinase 1 putative	1.61789	1.899e-09	3869.46	0.239986	6.74159	1.56665e-11
PBANKA_1300100	PIR protein	1.61476	0.0403562	1311.99	0.572091	2.82257	0.00476411
PBANKA_0215800	fam-b protein	1.60779	0.0162813	506.189	0.48971	3.28314	0.00102657
PBANKA_0522100	conserved Plasmodium protein unknown function	1.6061	0.0242556	16392.5	0.520824	3.08377	0.00204393
PBANKA_1119600	merozoite surface protein 10 putative	1.60233	0.00512515	910.615	0.428463	3.73972	0.000184228
PBANKA_1308600	fructose-bisphosphate aldolase 2	1.59707	0.00230712	187626	0.401732	3.97546	7.02423e-05
PBANKA_1315700	rhoptry neck protein 2	1.59379	1.90268e-08	10165.4	0.249501	6.3879	1.6818e-10
PBANKA_0202700	kinesin-8B	1.59193	0.0157993	31371.7	0.482462	3.29959	0.000968253
PBANKA_0935000	ATPase putative	1.57607	0.00275026	3044.89	0.401464	3.92582	8.64353e-05
PBANKA_0406600	conserved Plasmodium protein unknown function	1.56652	2.58406e-08	920.218	0.247182	6.33753	2.33484e-10
PBANKA_0801500	conserved Plasmodium protein unknown function	1.55301	0.0166333	14279.3	0.474278	3.27448	0.00105857
PBANKA_1038700	tetratricopeptide repeat protein putative	1.54476	0.028327	12639.1	0.513919	3.00584	0.00264852
PBANKA_0927700	DDRGK domain-containing protein putative	1.54057	0.0285757	56476.5	0.513138	3.00225	0.00267991
PBANKA_1420100	conserved Plasmodium protein unknown function	1.53748	0.0230713	7049.9	0.494952	3.10633	0.00189428
PBANKA_1002600	6-cysteine protein P41 putative	1.52346	8.18996e-10	3064.42	0.221649	6.87329	6.27398e-12
PBANKA_0936800	conserved Plasmodium protein unknown function	1.52093	0.000763001	15955.5	0.35465	4.28855	1.79847e-05
PBANKA_1035700	WD repeat-containing protein 65 putative	1.51583	0.0128045	12489.1	0.447378	3.38825	0.000703403
PBANKA_0622900	conserved Plasmodium protein unknown function	1.50399	9.95664e-08	2346.43	0.246284	6.10672	1.01698e-09
PBANKA_1202300	dynein attachment factor-domain containing protein putative	1.50328	0.00240145	9576.29	0.379342	3.96286	7.40576e-05
PBANKA_0941300	translocon component PTEX88	1.50129	0.00173671	5697.86	0.369797	4.05976	4.91233e-05
PBANKA_1035600	ATP-dependent Clp protease regulatory subunit ClpC putative	1.49815	0.0250819	4159.68	0.488046	3.0697	0.00214272
PBANKA_1040541	PIR protein	1.49735	0.0179247	1522.56	0.462324	3.23873	0.00120061
PBANKA_1215100	protein RIPR putative	1.49159	6.45269e-08	1472.43	0.241287	6.1818	6.33735e-10
PBANKA_1129100	DNA polymerase epsilon catalytic subunit A putative	1.49096	0.0366957	19481.9	0.519852	2.86805	0.00413015
PBANKA_1208800	MORN repeat protein putative	1.49065	0.0144131	28095.9	0.445554	3.34561	0.000821017
PBANKA_0902600	leucine-rich repeat protein	1.48889	0.0194103	1636.45	0.466264	3.19324	0.00140688
PBANKA_1232200	FACT complex subunit SPT16	1.48846	0.00574275	44139.7	0.402411	3.69885	0.00021658
PBANKA_1401000	AAA domain-containing protein putative	1.4837	0.0373354	18447.5	0.518909	2.85927	0.00424616
PBANKA_1030200	conserved Plasmodium protein unknown function	1.48315	0.0294044	3461.83	0.496416	2.98773	0.00281061
PBANKA_1018200	MORN repeat protein putative	1.47946	0.00823475	5226.82	0.413055	3.58175	0.000341295
PBANKA_0201500	Plasmodium exported protein unknown function	1.47501	0.0261862	2893.84	0.484063	3.04714	0.00231031
PBANKA_0310500	conserved Plasmodium protein unknown function	1.47346	0.0194413	11411.3	0.461943	3.1897	0.0014242
PBANKA_1308100	calmodulin-like protein	1.46874	0.00823475	11775.6	0.409995	3.58233	0.000340546
PBANKA_0942300	radial spoke head protein putative	1.46488	0.0121833	7376.6	0.429144	3.41349	0.000641354
PBANKA_1425900	conserved protein unknown function	1.464	2.09745e-06	8853.58	0.26299	5.56674	2.59554e-08
PBANKA_1003600	apical sushi protein putative	1.45545	6.41416e-09	4402.3	0.221902	6.55898	5.41757e-11
PBANKA_0817900	zinc finger protein putative	1.4429	0.000151871	1413.81	0.308148	4.6825	2.83398e-06
PBANKA_1352100	SprT-like domain-containing protein putative	1.43976	0.0353956	63497.4	0.498568	2.88779	0.00387954
PBANKA_1421000	calmodulin putative	1.43872	0.00897817	21229.3	0.405349	3.54933	0.000386215
PBANKA_0826100	proline--tRNA ligase putative	1.43503	0.0174312	227.215	0.440967	3.25428	0.0011368
PBANKA_0913600	conserved Plasmodium protein unknown function	1.43375	0.0204505	5861.09	0.452708	3.16705	0.00153996
PBANKA_0910800	conserved Plasmodium protein unknown function	1.43176	0.0208779	7252	0.453228	3.15903	0.00158296
PBANKA_0939300	conserved Plasmodium protein unknown function	1.43114	0.0209404	16086.5	0.453264	3.1574	0.00159182
PBANKA_1123800	GAS8-like protein putative	1.42031	0.00477029	39263.6	0.377134	3.76605	0.00016585
PBANKA_1417700	conserved Plasmodium protein unknown function	1.41766	0.00165769	1383.04	0.348128	4.07224	4.65624e-05
PBANKA_0616200	conserved Plasmodium protein unknown function	1.41385	0.00478702	4594.6	0.375648	3.76377	0.000167372
PBANKA_0905500	conserved Plasmodium protein unknown function	1.40643	0.0133076	4462.56	0.416672	3.37538	0.000737135
PBANKA_0303000	conserved Plasmodium protein unknown function	1.4049	0.018876	6824.23	0.437774	3.20919	0.00133107
PBANKA_0941400	centrin-4	1.40389	0.0197655	4236.35	0.441228	3.18179	0.00146368
PBANKA_0835600	cAMP-dependent protein kinase catalytic subunit putative	1.40295	0.000493384	8032.74	0.318894	4.39942	1.08543e-05
PBANKA_0714500	HAP2-GCS1 domain-containing protein putative	1.39779	0.0110525	8724.49	0.402946	3.46892	0.00052256
PBANKA_1022400	dynein light chain putative	1.39441	0.0118944	6940.36	0.406367	3.43141	0.000600446
PBANKA_1334000	conserved Plasmodium protein unknown function	1.39354	0.00422387	5572.18	0.366528	3.802	0.000143534
PBANKA_1029600	conserved Plasmodium protein unknown function	1.39233	0.0250819	15751.3	0.453663	3.06908	0.00214718
PBANKA_1300096	fam-b protein	1.3848	1.87777e-06	1288.85	0.247657	5.5916	2.24993e-08
PBANKA_0921300	deoxyuridine 5'-triphosphate nucleotidohydrolase putative	1.38352	7.08689e-05	6645.27	0.285434	4.84709	1.25284e-06
PBANKA_1012700	conserved Plasmodium protein unknown function	1.38213	0.0472614	5455.88	0.503657	2.74418	0.00606615
PBANKA_0507800	conserved protein unknown function	1.38162	0.0150774	34061.7	0.415393	3.32605	0.000880872
PBANKA_1017100	DNA mismatch repair protein MSH2 putative	1.37895	0.000179011	2800.71	0.297043	4.64228	3.44589e-06
PBANKA_0836600	fam-b protein	1.37651	0.0109265	347.977	0.395597	3.47957	0.000502219
PBANKA_0806800	coiled-coil domain-containing protein CCDC148/CCDC112 putative	1.37405	0.02269	85826.9	0.440831	3.11695	0.00182732
PBANKA_0411300	conserved Plasmodium protein unknown function	1.37271	0.0156828	25697.8	0.4152	3.30613	0.000945944
PBANKA_0507900	conserved Plasmodium protein unknown function	1.36994	0.0126634	5877	0.403528	3.3949	0.000686526
PBANKA_1431500	radial spoke head protein 9 putative	1.36975	0.010236	24863.8	0.390608	3.50671	0.000453678
PBANKA_1449000	microgamete surface protein MiGS putative	1.36449	0.00238146	93188.2	0.344015	3.96638	7.29734e-05
PBANKA_1033700	conserved Plasmodium protein unknown function	1.36045	0.0159795	13750.1	0.41282	3.29551	0.000982437
PBANKA_1030500	mini-chromosome maintenance complex-binding protein putative	1.36013	8.4908e-06	3438.54	0.257193	5.28836	1.23418e-07
PBANKA_1029500	conserved Plasmodium protein unknown function	1.35938	0.00600101	3076.58	0.369024	3.68372	0.000229856
PBANKA_1038600	conserved Plasmodium protein unknown function	1.35748	0.0128045	20613.6	0.400683	3.38793	0.000704233
PBANKA_1425800	conserved Plasmodium protein unknown function	1.35675	0.0215577	6894.58	0.432089	3.13999	0.00168955
PBANKA_1419800	3'5'-cyclic nucleotide phosphodiesterase beta putative	1.35332	1.73818e-05	4068.56	0.262993	5.14585	2.66309e-07
PBANKA_1402400	Sld5 domain-containing protein putative	1.35198	0.0117361	9609.31	0.393341	3.43716	0.00058784
PBANKA_0623400	fam-a protein	1.34663	0.010663	2071.5	0.385646	3.49188	0.000479636
PBANKA_0304800	serine repeat antigen 4	1.34575	0.00562075	10416.1	0.362905	3.70829	0.000208667
PBANKA_1208900	ankyrin-repeat protein putative	1.3385	0.00104802	19541.5	0.318998	4.19595	2.71732e-05
PBANKA_1349400	DNA replication complex GINS protein putative	1.33656	0.00683253	7182.83	0.366782	3.64402	0.000268416
PBANKA_1336500	CKK domain-containing protein putative	1.33475	0.0356959	8597.1	0.462902	2.88345	0.00393349
PBANKA_1202900	conserved Plasmodium protein unknown function	1.33176	0.000980099	341.514	0.31612	4.21283	2.52196e-05
PBANKA_0722921	PIR protein	1.33135	0.00119377	892.516	0.319811	4.16291	3.14212e-05
PBANKA_1428300	WD repeat-containing protein putative	1.32315	0.0173026	16466.8	0.406217	3.25725	0.00112496
PBANKA_1200096	fam-b protein	1.32118	6.79396e-06	1799.24	0.247333	5.3417	9.20808e-08
PBANKA_1129600	TPH domain-containing protein putative	1.31856	0.00799234	51981.7	0.366695	3.5958	0.000323399
PBANKA_0403200	circumsporozoite (CS) protein	1.3174	0.00082399	871.449	0.308556	4.26958	1.95841e-05
PBANKA_0601900	high mobility group protein B1 putative	1.31684	2.06253e-07	15043.8	0.22009	5.98322	2.18771e-09
PBANKA_0306000	6-cysteine protein P230p	1.3158	0.00191284	18545.1	0.326571	4.02913	5.59837e-05
PBANKA_1002900	ag-1 blood stage membrane protein homologue	1.31237	7.8868e-06	1460.77	0.247298	5.30684	1.1154e-07
PBANKA_0709800	conserved Plasmodium protein unknown function	1.31136	0.0014271	3066.81	0.318662	4.1152	3.86838e-05
PBANKA_1119800	conserved Plasmodium protein unknown function	1.30818	0.00342901	2978.66	0.338607	3.86342	0.000111808
PBANKA_0502400	conserved Plasmodium protein unknown function	1.3075	0.000221934	2139.81	0.284771	4.5914	4.40293e-06
PBANKA_1365000	conserved Plasmodium protein unknown function	1.30707	0.00153693	896.388	0.319208	4.09474	4.22649e-05
PBANKA_0611400	pantothenate kinase 2 putative	1.30656	0.00173685	2303.7	0.321961	4.05813	4.94682e-05
PBANKA_1040000	conserved protein unknown function	1.30569	0.00260722	14238.4	0.331381	3.94016	8.14275e-05
PBANKA_0519400	conserved Plasmodium protein unknown function	1.3	0.0069105	13849.8	0.357162	3.63981	0.000272836
PBANKA_0942400	WD repeat-containing protein putative	1.2968	0.0116908	8201.01	0.376469	3.44465	0.000571793
PBANKA_0802800	conserved Plasmodium protein unknown function	1.29664	0.0128045	4043.96	0.382668	3.38842	0.000702968
PBANKA_1403100	conserved Plasmodium protein unknown function	1.29643	0.00376519	808.343	0.337824	3.83759	0.000124249
PBANKA_1350800	mitochondrial intermediate peptidase putative	1.29098	0.000949829	959.406	0.305801	4.22163	2.42541e-05
PBANKA_0302900	MORN repeat protein putative	1.2889	0.0119146	8510.74	0.375783	3.4299	0.000603803
PBANKA_1344200	conserved Plasmodium protein unknown function	1.28706	0.0121028	10398.5	0.376287	3.42043	0.000625229
PBANKA_0406300	DNA polymerase delta small subunit putative	1.28267	7.35618e-05	4810.29	0.265152	4.83749	1.31489e-06
PBANKA_1322100	aminodeoxychorismate lyase putative	1.27963	0.000109715	1597.02	0.269349	4.75084	2.02578e-06
PBANKA_1117200	conserved Plasmodium protein unknown function	1.2791	1.18563e-06	1589.57	0.225328	5.67659	1.37403e-08
PBANKA_0832800	conserved Plasmodium protein unknown function	1.27764	3.65836e-06	1579.48	0.233969	5.4607	4.74271e-08
PBANKA_1009700	ribonuclease H2 subunit B putative	1.27513	0.0117861	4543.83	0.371224	3.43495	0.000592664
PBANKA_1327021	fam-a protein	1.27346	0.0424787	3492.69	0.454999	2.79883	0.00512885
PBANKA_1443000	NIMA related kinase 1 putative	1.27048	0.0160469	20843.9	0.386038	3.29108	0.00099805
PBANKA_1442300	conserved Plasmodium protein unknown function	1.26951	0.0123247	12062.6	0.372583	3.40731	0.000656061
PBANKA_1307300	WD repeat-containing protein putative	1.26881	0.020862	2248.92	0.401522	3.16	0.00157766
PBANKA_1105000	conserved protein unknown function	1.26795	0.00216718	1526.73	0.317264	3.99653	6.42789e-05
PBANKA_0600200	PIR protein	1.26142	0.0403576	575.435	0.447088	2.82141	0.0047813
PBANKA_0214900	fam-a protein	1.26085	0.010236	791.11	0.359598	3.50629	0.000454398
PBANKA_0313500	TMEM121 domain-containing protein putative	1.25952	2.37404e-05	1035.56	0.24817	5.07522	3.87047e-07
PBANKA_0809000	translation initiation factor SUI1 putative	1.2524	0.0236206	17401.4	0.404361	3.09724	0.00195331
PBANKA_1037500	adenylyl cyclase alpha	1.25177	0.015585	31482.9	0.378099	3.3107	0.000930633
PBANKA_0506200	RNA-binding protein putative	1.25125	0.00230105	1984.73	0.314571	3.97763	6.96054e-05
PBANKA_1442400	protein KIC2 putative	1.24919	0.011266	1975.45	0.36137	3.45682	0.000546591
PBANKA_0825800	conserved Plasmodium protein unknown function	1.24723	0.0192164	12955.1	0.389945	3.19849	0.00138149
PBANKA_1212600	male gamete fusion factor HAP2	1.24413	0.02302	8474.26	0.400338	3.10769	0.00188555
PBANKA_0722941	fam-b protein	1.24361	0.00187373	1695.53	0.308042	4.03716	5.4103e-05
PBANKA_1333100	protein MGET putative	1.24301	0.038465	27060.5	0.437177	2.84327	0.0044653
PBANKA_1454100	ATP-dependent zinc metalloprotease FTSH 1 putative	1.24044	0.0121833	2491.57	0.363188	3.41542	0.000636846
PBANKA_1330000	enkurin domain-containing protein putative	1.23965	0.00478878	5822.09	0.329495	3.76228	0.000168374
PBANKA_1104900	UDP-N-acetylglucosamine transporter putative	1.23608	0.00571262	3423.27	0.333939	3.70151	0.000214321
PBANKA_0413000	conserved Plasmodium protein unknown function	1.23547	0.0424843	9607.48	0.441723	2.79693	0.00515899
PBANKA_0920700	conserved Plasmodium protein unknown function	1.23011	0.000608155	6017.15	0.282788	4.34993	1.36181e-05
PBANKA_1342700	conserved protein unknown function	1.22973	0.00279067	835.739	0.313761	3.91931	8.88015e-05
PBANKA_1005200	conserved Plasmodium protein unknown function	1.22886	0.0343413	1263.82	0.423231	2.90353	0.00368979
PBANKA_1225400	gamete release protein	1.22807	0.000290053	909.872	0.271396	4.52501	6.0392e-06
PBANKA_0934700	conserved protein unknown function	1.22658	0.0182926	31390.8	0.380068	3.22727	0.00124975
PBANKA_0943000	RIIa domain-containing protein putative	1.22395	0.0003643	1610.17	0.273656	4.47258	7.72823e-06
PBANKA_0510600	cell division cycle protein 20 homolog	1.22313	0.025126	6683.09	0.398989	3.06558	0.00217251
PBANKA_0501300	DNA polymerase delta catalytic subunit putative	1.22164	0.00508794	10840.2	0.326377	3.74303	0.000181812
PBANKA_1305300	FACT complex subunit SSRP1 putative	1.21865	0.00026079	11353.1	0.267749	4.55146	5.32747e-06
PBANKA_1413300	ubiquitin-like protein putative	1.21764	0.00218877	4200.64	0.305091	3.99106	6.5779e-05
PBANKA_1327600	zinc finger protein putative	1.21709	0.0222271	2140.44	0.389174	3.12736	0.00176385
PBANKA_1006100	flap endonuclease 1 putative	1.21675	0.0204505	19327.3	0.383927	3.16923	0.00152841
PBANKA_0921800	steryl ester hydrolase putative	1.21561	0.000635822	4761.47	0.280207	4.33824	1.43625e-05
PBANKA_0805500	conserved Plasmodium protein unknown function	1.21241	0.046906	6688.3	0.440789	2.75055	0.00594947
PBANKA_0711000	conserved Plasmodium protein unknown function	1.20596	0.0277923	13579.8	0.400093	3.01419	0.0025767
PBANKA_0200700	fam-b protein	1.20488	0.0262627	334.006	0.395945	3.04304	0.00234203
PBANKA_1413600	serine/threonine protein kinase PK9 putative	1.20481	0.0204505	2539.53	0.380479	3.16656	0.00154252
PBANKA_1361500	WD repeat-containing protein 16 putative	1.20477	0.00302888	18320	0.309307	3.89508	9.81663e-05
PBANKA_0406100	conserved Plasmodium protein unknown function	1.20444	0.0317931	2475.92	0.409297	2.9427	0.00325363
PBANKA_0306700	transporter putative	1.20092	0.0218607	2697.49	0.383132	3.13448	0.00172158
PBANKA_0832700	adenylate kinase-like protein 2 putative	1.19846	0.0116032	11129	0.347604	3.44777	0.00056523
PBANKA_1356400	DNA repair protein RAD5 putative	1.19299	0.0363242	30008.5	0.414715	2.87664	0.00401933
PBANKA_0313900	conserved Plasmodium protein unknown function	1.19228	0.0419224	2490.97	0.424733	2.80714	0.0049984
PBANKA_0933100	conserved Plasmodium protein unknown function	1.19207	0.0250819	1537.08	0.388427	3.06896	0.00214805
PBANKA_1409600	meiosis-specific nuclear structural protein 1 putative	1.18915	0.0154427	55403.9	0.358707	3.31511	0.000916064
PBANKA_0937900	conserved Plasmodium protein unknown function	1.18911	0.0232649	10382.1	0.383281	3.10244	0.00191932
PBANKA_0617300	conserved protein unknown function	1.1887	0.000261454	2701.6	0.261316	4.54891	5.39239e-06
PBANKA_1034100	FANCJ-like helicase putative	1.18768	0.0262627	25010.2	0.390282	3.04312	0.00234137
PBANKA_0303300	conserved Plasmodium protein unknown function	1.18555	0.0109265	6484.67	0.340654	3.48021	0.000501021
PBANKA_1037900	conserved Plasmodium protein unknown function	1.1829	0.0164818	8074.3	0.360866	3.27794	0.00104569
PBANKA_1210500	conserved protein unknown function	1.17926	0.000155173	1522.4	0.252197	4.67594	2.92606e-06
PBANKA_0921400	protein phosphatase putative	1.17873	0.000949829	2374.21	0.27908	4.22363	2.40399e-05
PBANKA_0700900	reticulocyte binding protein putative	1.17673	3.83297e-05	1191.55	0.23635	4.97875	6.39957e-07
PBANKA_0504700	ribosomal silencing factor RsfS putative	1.1753	0.0271043	602.623	0.387942	3.02957	0.00244902
PBANKA_1101300	skeleton-binding protein 1	1.17185	0.000339709	3546.07	0.261021	4.48948	7.13983e-06
PBANKA_0301800	condensin-2 complex subunit H2 putative	1.17087	0.0182926	7072.48	0.362522	3.22978	0.00123887
PBANKA_1239200	ribosome-interacting GTPase 1 putative	1.17013	0.0110525	908.113	0.337149	3.47068	0.000519147
PBANKA_0804400	conserved Plasmodium protein unknown function	1.16958	0.0491631	8957.52	0.428979	2.72643	0.00640238
PBANKA_1145400	Plasmodium exported protein (PHIST) unknown function	1.16958	2.35197e-05	2912.6	0.230264	5.0793	3.78828e-07
PBANKA_0822900	dynein intermediate chain putative	1.16195	0.025126	35595.9	0.379123	3.06483	0.00217795
PBANKA_0705500	ankyrin-repeat protein putative	1.16151	0.0117355	6535.3	0.337821	3.43824	0.000585508
PBANKA_0610700	conserved Plasmodium protein unknown function	1.1604	0.0212704	4000.45	0.368767	3.14671	0.0016512
PBANKA_0936900	actin-like protein putative	1.1578	0.00195009	14125.6	0.287793	4.02302	5.74571e-05
PBANKA_1326100	conserved Plasmodium protein unknown function	1.15726	0.0121465	44547.6	0.338638	3.41739	0.000632256
PBANKA_1110300	WD repeat-containing protein putative	1.15627	0.00600101	24841.2	0.313843	3.68424	0.000229386
PBANKA_1328700	ribonuclease Z putative	1.1559	0.008144	3191.14	0.322122	3.58838	0.000332734
PBANKA_1203500	conserved Plasmodium protein unknown function	1.15457	0.0374557	5483.34	0.404251	2.85607	0.00428927
PBANKA_1024200	conserved Plasmodium protein unknown function	1.15208	0.000672058	2573.52	0.266664	4.32037	1.55771e-05
PBANKA_1029900	AAA family ATPase putative	1.1511	0.000763001	1086.08	0.268365	4.2893	1.79235e-05
PBANKA_0316000	replication factor C subunit 1 putative	1.14437	0.0257466	29946.1	0.374671	3.05434	0.00225554
PBANKA_0402100	spindle pole body protein putative	1.14397	0.0333659	10008.2	0.392187	2.91691	0.00353519
PBANKA_0902400	kinesin-X4 putative	1.14361	0.0449344	17695.2	0.412542	2.77211	0.00556936
PBANKA_0926700	exported protein 1	1.1436	0.00042504	13605.6	0.257713	4.43752	9.10024e-06
PBANKA_1223700	conserved protein unknown function	1.14304	0.0381049	1748.16	0.401518	2.84681	0.00441601
PBANKA_0622000	conserved Plasmodium protein unknown function	1.14272	0.034564	68018.3	0.393993	2.90036	0.00372729
PBANKA_0523800	apical asparagine-rich protein AARP putative	1.14078	0.000847996	1151.19	0.267934	4.2577	2.06544e-05
PBANKA_1215000	survival motor neuron-like protein putative	1.14013	0.00277512	1256.13	0.290691	3.92215	8.77615e-05
PBANKA_0824600	conserved protein unknown function	1.1333	0.00695819	2476.33	0.311624	3.63676	0.000276086
PBANKA_1316500	conserved Plasmodium protein unknown function	1.13161	0.0369276	15070.5	0.395135	2.86385	0.00418528
PBANKA_0916100	nucleic acid binding protein putative	1.12929	0.0183524	22571.9	0.350217	3.22455	0.00126171
PBANKA_0914700	FHA domain-containing protein putative	1.12803	0.0376186	3346.25	0.395252	2.85394	0.00431806
PBANKA_1352200	conserved Plasmodium protein unknown function	1.12725	0.0285846	2064.18	0.375684	3.00053	0.00269507
PBANKA_0611500	conserved Plasmodium protein unknown function	1.12505	0.0178908	2263.41	0.347226	3.24011	0.00119483
PBANKA_0415000	Maf-like protein putative	1.12274	0.0013539	8725.5	0.271693	4.13239	3.59018e-05
PBANKA_1013600	PhIL1 interacting protein PIP2 putative	1.12189	0.0193686	5002.7	0.351093	3.19543	0.00139625
PBANKA_1137900	proliferating cell nuclear antigen 1 putative	1.11895	7.07398e-05	29126.8	0.230726	4.84967	1.23666e-06
PBANKA_0201600	early transcribed membrane protein	1.11645	0.0297611	58990.1	0.375269	2.97506	0.00292928
PBANKA_0916000	conserved Plasmodium protein unknown function	1.1145	0.0117322	1183.37	0.323939	3.44046	0.000580734
PBANKA_0408500	parasite-infected erythrocyte surface protein	1.11183	0.0155661	861.726	0.335701	3.31196	0.000926447
PBANKA_1223500	DNA helicase PSH3 putative	1.1098	0.0160469	4986.21	0.337518	3.2881	0.00100864
PBANKA_1304000	cohesin complex subunit putative	1.10687	0.0105709	7184.93	0.316667	3.49536	0.000473418
PBANKA_1146000	tryptophan-rich protein	1.10653	0.0468132	1397.01	0.401995	2.75259	0.00591257
PBANKA_1129700	ATP-dependent RNA helicase HAS1 putative	1.10569	0.0268016	4170.59	0.364481	3.03362	0.00241641
PBANKA_0617400	conserved Plasmodium protein unknown function	1.10539	0.0146694	3536.71	0.331166	3.33786	0.000844262
PBANKA_0104200	calcium-binding protein putative	1.10476	0.0192164	2877.63	0.345358	3.19888	0.00137963
PBANKA_1005900	zinc finger Ran-binding domain-containing protein 2 putative	1.10464	6.47967e-05	2087.68	0.226753	4.87154	1.10731e-06
PBANKA_0416600	replication protein A1 small fragment	1.10381	0.00956652	21079.3	0.312889	3.52779	0.00041904
PBANKA_1031700	ankyrin-repeat protein putative	1.1027	0.0296377	1425.06	0.370101	2.97947	0.0028875
PBANKA_1102500	DnaJ protein putative	1.10222	0.0296046	2441.36	0.369821	2.98043	0.00287847
PBANKA_1327100	rhoptry neck protein 11	1.10157	1.68649e-05	6598.09	0.213734	5.15393	2.55077e-07
PBANKA_0515600	conserved protein unknown function	1.10139	0.0393891	577.428	0.388931	2.83184	0.00462805
PBANKA_1217600	histone H2A.Z putative	1.09929	0.00136036	14648.5	0.266308	4.12791	3.66076e-05
PBANKA_1327700	conserved Plasmodium protein unknown function	1.09903	0.0433222	4550.35	0.394181	2.78812	0.00530146
PBANKA_0933700	mitogen-activated protein kinase 2	1.09831	0.0377572	16536.9	0.385189	2.85135	0.00435346
PBANKA_1013900	PhIL1 interacting protein PIP3 putative	1.09766	0.024197	15182.3	0.355784	3.08519	0.00203424
PBANKA_0414400	formate-nitrite transporter putative	1.09721	0.021268	4630.79	0.348501	3.14838	0.00164179
PBANKA_0317061	fam-a protein	1.09452	0.0486388	677.132	0.400564	2.73245	0.00628645
PBANKA_0715300	conserved Plasmodium protein unknown function	1.08841	9.34676e-05	6542.12	0.227449	4.78529	1.70742e-06
PBANKA_0001001	PIR protein	1.08699	0.0364253	4287.19	0.378253	2.87371	0.00405679
PBANKA_0203000	chromatin assembly factor 1 subunit C putative	1.08554	1.81595e-05	54684.7	0.211489	5.13287	2.85359e-07
PBANKA_1405900	conserved Plasmodium protein unknown function	1.0807	0.0277278	5982.79	0.358376	3.01553	0.00256527
PBANKA_1205400	rho GTPase-activating protein putative	1.08065	0.0200794	12253.6	0.340208	3.17645	0.00149087
PBANKA_1431200	conserved Plasmodium protein unknown function	1.07919	0.0088496	1621.09	0.303524	3.55554	0.000377207
PBANKA_0936500	replication factor C subunit 5 putative	1.07917	0.0122513	2885.95	0.316475	3.40995	0.000649744
PBANKA_1340400	lactate dehydrogenase putative	1.07911	1.8097e-05	43020.6	0.210111	5.13588	2.80821e-07
PBANKA_1443400	conserved Plasmodium protein unknown function	1.07858	0.0174312	1811.15	0.331519	3.25344	0.00114017
PBANKA_0902000	dynein light chain putative	1.07653	0.000866879	5512.4	0.253244	4.25097	2.12846e-05
PBANKA_1224600	conserved Plasmodium protein unknown function	1.076	0.00513941	2271.71	0.287881	3.73765	0.00018575
PBANKA_0613200	DNA polymerase alpha catalytic subunit A putative	1.07277	0.0295991	23692.4	0.359652	2.98279	0.00285632
PBANKA_1224700	AAA family ATPase putative	1.06904	0.0454845	8350.16	0.386695	2.76455	0.00570008
PBANKA_1030600	p1/s1 nuclease putative	1.06392	1.86762e-05	19639.9	0.207585	5.12525	2.97147e-07
PBANKA_0833700	conserved Plasmodium protein unknown function	1.06375	0.0117355	2901.03	0.309355	3.4386	0.00058474
PBANKA_0415800	WD repeat-containing protein 66 putative	1.06085	0.0306364	8716.22	0.358305	2.96074	0.00306905
PBANKA_1341400	conserved Plasmodium protein unknown function	1.05816	0.0280654	4647.15	0.351602	3.00953	0.00261648
PBANKA_0806900	conserved Plasmodium protein unknown function	1.05515	0.046906	4316.38	0.383745	2.74961	0.00596657
PBANKA_1001300	conserved Plasmodium protein unknown function	1.05244	0.0017925	3574.56	0.259917	4.04914	5.14055e-05
PBANKA_1455800	GAS8-like protein putative	1.05108	0.0365433	21843.6	0.365978	2.87197	0.00407926
PBANKA_1326800	replication factor C subunit 3 putative	1.04836	0.000442896	5449.76	0.236933	4.42472	9.65655e-06
PBANKA_0830900	leucine-rich repeat protein	1.04836	0.0263269	19690.9	0.34482	3.04032	0.00236327
PBANKA_0521000	GDP dissociation inhibitor putative	1.045	0.0139384	2621.94	0.311218	3.35776	0.000785762
PBANKA_0604900	conserved Plasmodium protein unknown function	1.0419	0.00247801	3851.86	0.263516	3.95384	7.69054e-05
PBANKA_0404300	P-loop containing nucleoside triphosphate hydrolase putative	1.04104	0.0353249	21168.9	0.360207	2.89012	0.00385098
PBANKA_1320000	conserved Plasmodium protein unknown function	1.04088	0.046906	523.578	0.378509	2.74994	0.00596056
PBANKA_0412100	serine/threonine protein phosphatase 6	1.03345	0.0194934	5722.97	0.324182	3.18788	0.00143322
PBANKA_0302500	hexose transporter	1.03294	0.000214692	12044.5	0.224431	4.60248	4.17491e-06
PBANKA_0214600	Plasmodium exported protein unknown function	1.03137	0.0111358	2396.84	0.297994	3.46104	0.000538087
PBANKA_0803100	DNA replication licensing factor MCM7 putative	1.03083	0.0255452	25103.7	0.337087	3.05804	0.00222786
PBANKA_1358800	kinetochore protein SPC25 putative	1.03009	0.025126	13040.5	0.336114	3.06471	0.00217881
PBANKA_1030100	actin II	1.02991	0.00549682	20738.5	0.277109	3.71662	0.000201906
PBANKA_0305200	conserved Plasmodium protein unknown function	1.02988	0.000949829	3235.96	0.243854	4.22337	2.40679e-05
PBANKA_1409100	ras-related protein Rab-5B putative	1.02506	0.0126918	778.538	0.302083	3.3933	0.00069056
PBANKA_1032900	conserved Plasmodium protein unknown function	1.01877	0.00136036	2859.33	0.246795	4.128	3.65925e-05
PBANKA_1108800	leucine-rich repeat protein	1.01502	0.024421	8973.96	0.329439	3.08106	0.00206266
PBANKA_0701000	sporozoite and liver stage tryptophan-rich protein pseudogene	1.01047	0.00163524	1623.62	0.247843	4.07705	4.56108e-05
PBANKA_1011400	DNA topoisomerase 2 putative	1.00977	0.0374557	34248.4	0.353509	2.85641	0.00428459
PBANKA_1327300	fam-a protein	1.00619	0.00677532	5445.66	0.275761	3.64876	0.000263507
PBANKA_0934900	conserved Plasmodium protein unknown function	0.997093	0.0109265	2054.88	0.286427	3.48114	0.000499292
PBANKA_1312000	condensin-2 complex subunit G2 putative	0.993246	0.0424787	12764.6	0.354903	2.79864	0.00513187
PBANKA_0830200	high molecular weight rhoptry protein 2	0.99245	0.0111086	45971.9	0.286521	3.4638	0.000532606
PBANKA_1408700	conserved Plasmodium protein unknown function	0.99071	0.00412989	813.571	0.260097	3.809	0.000139529
PBANKA_0302800	conserved Plasmodium protein unknown function	0.9904	0.0294044	8928.47	0.331516	2.98749	0.00281279
PBANKA_0209400	L-seryl-tRNA(Sec) kinase putative	0.990305	0.0187321	6834.54	0.308142	3.2138	0.00130993
PBANKA_1241800	DNA replication licensing factor MCM3 putative	0.989629	0.0194413	30668.5	0.310261	3.18966	0.0014244
PBANKA_1302300	metacaspase-2 putative	0.989253	0.024197	6301.56	0.320582	3.0858	0.00203004
PBANKA_1003300	TMEM33 domain-containing protein putative	0.988171	0.00568921	10309.7	0.266793	3.70388	0.000212326
PBANKA_1143100	CLAMP domain-containing protein putative	0.985991	0.0424787	6562.56	0.35214	2.8	0.00511033
PBANKA_0904800	conserved Plasmodium protein unknown function	0.98408	0.0296046	8804.83	0.330107	2.98109	0.00287223
PBANKA_0519000	S-antigen putative	0.982023	0.0187321	7139.23	0.305717	3.2122	0.00131724
PBANKA_1230200	cdc2-related protein kinase 5	0.978763	0.0300633	7867.69	0.329529	2.97018	0.00297621
PBANKA_0604300	tetratricopeptide repeat protein putative	0.973445	0.00111037	117632	0.232819	4.18112	2.90079e-05
PBANKA_1133600	dynein light chain putative	0.971983	0.0194413	1805.63	0.304612	3.19089	0.00141835
PBANKA_0832900	protein MAM3 putative	0.970197	0.000436142	3536.66	0.219006	4.42999	9.42361e-06
PBANKA_1402200	tetratricopeptide repeat protein putative	0.967199	0.0392731	11042.1	0.341236	2.8344	0.0045912
PBANKA_1143300	conserved Plasmodium protein unknown function	0.962178	0.0450481	3222.46	0.347317	2.77032	0.00560017
PBANKA_1325700	thioredoxin-like protein	0.959272	0.0173026	3619.91	0.294475	3.25757	0.00112371
PBANKA_0804300	DNA mismatch repair protein MSH2	0.959239	0.0450481	16531.9	0.346301	2.76996	0.00560634
PBANKA_1365550	PIR protein pseudogene	0.958261	0.00679628	1323.18	0.262777	3.64667	0.000265657
PBANKA_0925700	conserved Plasmodium protein unknown function	0.956359	0.0353076	16219.3	0.330798	2.89106	0.00383941
PBANKA_1220200	lysophospholipase putative	0.953763	0.0273203	1860.92	0.315373	3.02424	0.00249262
PBANKA_1014100	endonuclease/exonuclease/phosphatase family protein putative	0.950712	0.0454845	3595.81	0.343873	2.76471	0.00569726
PBANKA_0819900	nucleosome assembly protein	0.943922	0.00159604	52951.5	0.231108	4.08433	4.42038e-05
PBANKA_1210400	RING zinc finger protein putative	0.941719	0.0392731	7998.97	0.332362	2.83341	0.00460539
PBANKA_1361400	conserved Plasmodium protein unknown function	0.9336	0.0150774	3225.33	0.280884	3.32379	0.000888037
PBANKA_0716500	RNA-binding protein putative	0.93252	0.0424843	39676	0.333457	2.79652	0.00516555
PBANKA_1122900	hexokinase putative	0.928964	0.00380366	8412.57	0.24232	3.83363	0.000126266
PBANKA_1122800	ribonuclease H2 subunit A putative	0.926436	0.033554	6675.83	0.318026	2.91308	0.00357883
PBANKA_0213900	dynein light chain putative	0.925687	0.00508794	4214.46	0.247316	3.74293	0.00018189
PBANKA_0820300	protein disulfide-isomerase PDI-Trans	0.923413	0.00088582	5419.27	0.217563	4.24434	2.19237e-05
PBANKA_1013400	surface-related antigen SRA putative	0.917386	0.0104777	4658.46	0.262193	3.4989	0.000467183
PBANKA_1224200	DnaJ protein putative	0.916851	0.034206	6759.78	0.315512	2.90592	0.00366181
PBANKA_1361700	conserved Plasmodium protein unknown function	0.916491	0.0251579	503.194	0.299185	3.06329	0.00218915
PBANKA_1442800	leucine-rich repeat protein	0.915725	0.0298967	2270.66	0.308065	2.9725	0.00295384
PBANKA_1024900	DNA replication licensing factor MCM2 putative	0.910756	0.00860776	29953.3	0.255279	3.56769	0.000360136
PBANKA_0613000	conserved Plasmodium protein unknown function	0.90776	0.0063962	1160.43	0.247695	3.66483	0.000247506
PBANKA_1427700	RuvB-like helicase 1 putative	0.90682	0.00476629	11631.8	0.240684	3.76768	0.000164774
PBANKA_1417100	conserved Plasmodium protein unknown function	0.896211	0.0448417	5046.27	0.323097	2.77382	0.00554026
PBANKA_1415600	DNA replication licensing factor MCM4 putative	0.891231	0.02269	36675.4	0.28588	3.11751	0.00182388
PBANKA_0615200	calcium-dependent protein kinase 4	0.890532	0.00218877	42662.4	0.22308	3.99199	6.55211e-05
PBANKA_1334300	exported protein 2	0.886024	0.037192	4662.51	0.309686	2.86104	0.00422254
PBANKA_0828300	dynein light chain putative	0.885644	0.025126	5169.25	0.289015	3.06435	0.00218144
PBANKA_1039300	U2 snRNP-associated SURP motif-containing protein putative	0.876262	0.0150907	11190	0.263738	3.32248	0.000892224
PBANKA_0708100	dynein light chain 1	0.873744	0.0394311	30149.8	0.308686	2.83053	0.00464715
PBANKA_0311700	rhoptry neck protein 6 putative	0.868361	0.00144125	5357.4	0.211215	4.11126	3.93504e-05
PBANKA_1102200	merozoite surface protein 8	0.867299	0.0194934	7338.45	0.272107	3.18734	0.00143587
PBANKA_1440500	conserved Plasmodium protein unknown function	0.864339	0.0211775	3003.18	0.274237	3.1518	0.00162269
PBANKA_0836300	cytoadherence linked asexual protein 9	0.863656	0.0109978	17279.6	0.248657	3.47328	0.000514136
PBANKA_1303800	triosephosphate isomerase putative	0.85532	0.0450481	15229.2	0.308808	2.76975	0.00561
PBANKA_0618600	conserved protein unknown function	0.854817	0.044526	6798.75	0.307861	2.77663	0.0054925
PBANKA_1453700	AP2 domain transcription factor putative	0.850199	0.00456401	21840.2	0.224926	3.77991	0.000156885
PBANKA_1124200	DNA polymerase 1 putative	0.843384	0.00579377	2211.68	0.228233	3.69528	0.000219642
PBANKA_1301100	conserved Plasmodium protein unknown function	0.840771	0.0420921	1286.54	0.299764	2.80477	0.00503518
PBANKA_0933600	dynein light chain Tctex-type putative	0.838136	0.014609	4532.98	0.250942	3.33996	0.000837917
PBANKA_0414300	kinetochore protein NUF2 putative	0.83096	0.0440601	6180.46	0.298845	2.78057	0.00542638
PBANKA_1344300	chromatin assembly factor 1 subunit B putative	0.824562	0.0210674	13719	0.26136	3.15489	0.00160561
PBANKA_1421100	transcription elongation factor s-II putative	0.823956	0.0238908	7059.74	0.266501	3.09176	0.00198973
PBANKA_1209300	conserved Plasmodium protein unknown function	0.823666	0.00607079	3086.74	0.223855	3.67947	0.000233721
PBANKA_0522700	alpha tubulin 2	0.823277	0.00508794	192377	0.219932	3.74333	0.000181597
PBANKA_0803000	origin recognition complex subunit 2 putative	0.815495	0.0424787	8921.09	0.291253	2.79995	0.00511102
PBANKA_1326400	glyceraldehyde-3-phosphate dehydrogenase	0.81418	0.0177772	84527.2	0.251012	3.24359	0.00118035
PBANKA_0911900	armadillo-interacting protein AIP putative	0.814143	0.0160469	1667.79	0.247276	3.29245	0.000993202
PBANKA_1423000	conserved protein unknown function	0.812879	0.0110525	4419.57	0.234355	3.46858	0.000523208
PBANKA_1350100	conserved Plasmodium protein unknown function	0.811562	0.00718039	2617.75	0.223732	3.62738	0.000286313
PBANKA_1319600	polyprenol reductase putative	0.808185	0.0184349	2339.38	0.251052	3.2192	0.00128548
PBANKA_0517100	conserved protein unknown function	0.808019	0.02269	1574.56	0.259138	3.11811	0.00182018
PBANKA_1451900	conserved Plasmodium protein unknown function	0.807474	0.0486506	3595.38	0.295575	2.73187	0.00629753
PBANKA_0827500	glutamine-dependent NAD(+) synthetase putative	0.807266	0.0366899	5741.53	0.28141	2.86865	0.0041223
PBANKA_1212200	conserved Plasmodium protein unknown function	0.806884	0.0120789	3830.97	0.23573	3.42292	0.000619531
PBANKA_0308900	conserved Plasmodium protein unknown function	0.802574	0.00897817	2570.75	0.226071	3.5501	0.000385081
PBANKA_1217400	conserved Plasmodium protein unknown function	0.792428	0.018933	1749.35	0.247175	3.20593	0.00134625
PBANKA_1335200	pre-mRNA-splicing factor ISY1 putative	0.792212	0.0376186	6055.21	0.277618	2.8536	0.00432271
PBANKA_0613900	PDCD2 domain-containing protein putative	0.789742	0.0170534	936.996	0.24199	3.26353	0.00110034
PBANKA_1358400	ubiquitin-conjugating enzyme E2 putative	0.789548	0.0117322	1300.32	0.229485	3.44052	0.000580596
PBANKA_1307800	heat shock protein 90 putative	0.783766	0.0297611	6541.7	0.263404	2.97553	0.00292487
PBANKA_1431900	glycerol-3-phosphate dehydrogenase [NAD(+)] putative	0.777124	0.0363242	3913.58	0.270185	2.87626	0.00402413
PBANKA_0931200	heat shock protein 101	0.77625	0.0160469	12703.2	0.235949	3.2899	0.00100223
PBANKA_1351500	calcium-dependent protein kinase 5	0.770537	0.0183615	1274.82	0.23903	3.22359	0.00126594
PBANKA_1214300	enolase putative	0.765507	0.0487945	33557.4	0.280364	2.7304	0.00632574
PBANKA_1145800	membrane associated histidine-rich protein 1a	0.763704	0.0306845	19173.2	0.258196	2.95784	0.00309798
PBANKA_0903900	coatomer subunit gamma putative	0.763193	0.0304338	3352.16	0.257488	2.96399	0.0030368
PBANKA_0112500	major facilitator superfamily-related transporter putative	0.757663	0.0244354	1422.09	0.245979	3.08019	0.00206868
PBANKA_1429400	dynein light chain 1 putative	0.756476	0.00810577	10657.3	0.210667	3.59087	0.00032958
PBANKA_1103600	cation transporting P-ATPase putative	0.753085	0.0133496	2351.92	0.223233	3.37354	0.00074208
PBANKA_0415900	conserved protein unknown function	0.75261	0.0187321	1561.01	0.234289	3.21232	0.0013167
PBANKA_1208700	succinate dehydrogenase subunit 4 putative	0.752434	0.0160469	7840.13	0.228831	3.28816	0.00100846
PBANKA_0513400	LEM3/CDC50 family protein putative	0.751938	0.0424787	1779.99	0.268778	2.79761	0.00514818
PBANKA_0312500	origin recognition complex subunit 5 putative	0.749689	0.0263219	12877.6	0.246471	3.0417	0.00235248
PBANKA_0713100	rhoptry neck protein 5	0.747369	0.0273203	14792.2	0.24726	3.0226	0.0025061
PBANKA_0307500	protein CERLI1 putative	0.745157	0.0334267	1265.56	0.255642	2.91484	0.00355869
PBANKA_1241500	conserved protein unknown function	0.737826	0.0120789	3021.5	0.215541	3.42313	0.000619047
PBANKA_1117000	histone H2A putative	0.736039	0.0143314	47758.8	0.219835	3.34814	0.000813546
PBANKA_1450200	serine hydroxymethyltransferase putative	0.728792	0.0109513	38963.3	0.209607	3.47695	0.000507156
PBANKA_1326900	DNA polymerase alpha subunit B putative	0.726429	0.0120789	8310.59	0.212282	3.422	0.00062162
PBANKA_1226600	tubulin gamma chain putative	0.714498	0.0478227	6796.38	0.260858	2.73902	0.00616219
PBANKA_0524200	early transcribed membrane protein	0.713992	0.0304338	8330.63	0.240875	2.96416	0.00303512
PBANKA_1455100	replication factor C subunit 4 putative	0.713041	0.0138056	17528.1	0.212128	3.36137	0.000775566
PBANKA_0309500	secreted protein with altered thrombospondin repeat domain	0.708461	0.0379644	1175.19	0.248712	2.84852	0.00439227
PBANKA_0713900	adenylate kinase 2 putative	0.707766	0.018933	3221	0.220685	3.20714	0.00134063
PBANKA_1302600	DNA primase small subunit putative	0.701095	0.0177772	18631.5	0.216203	3.24277	0.00118375
PBANKA_0206300	centrin-1 putative	0.699351	0.012386	38039.5	0.205392	3.40495	0.000661756
PBANKA_1206900	tubulin beta chain putative	0.695656	0.0212704	191238	0.221167	3.14539	0.00165868
PBANKA_0613300	LITAF-like zinc finger protein putative	0.692269	0.0168694	7263.21	0.211792	3.26863	0.00108069
PBANKA_0524300	tryptophan-rich protein	0.690211	0.018933	27795.7	0.215277	3.20616	0.00134521
PBANKA_1000600	erythrocyte membrane antigen 1	0.685085	0.0462844	4805.67	0.24846	2.75733	0.0058276
PBANKA_1101100	Plasmodium exported protein unknown function	0.678003	0.0249382	4045.13	0.220601	3.07343	0.00211615
PBANKA_0930900	ubiquitin carboxyl-terminal hydrolase UCH54 putative	0.670302	0.0227269	6863.13	0.215232	3.11432	0.00184369
PBANKA_1125700	ribosomal protein L46 mitochondrial putative	0.666589	0.0312864	3142.59	0.226095	2.94827	0.00319563
PBANKA_1408900	conserved Plasmodium protein unknown function	0.660365	0.0301824	2158	0.222514	2.96775	0.00299986
PBANKA_0811300	exportin-7 putative	0.65938	0.0294032	24504.5	0.22048	2.99065	0.0027838
PBANKA_1016700	leucine-rich repeat protein	0.652886	0.0261862	89533.2	0.214301	3.04658	0.00231463
PBANKA_1360600	leucine-rich repeat protein	0.652097	0.0211775	8981.85	0.206942	3.15112	0.00162648
PBANKA_0414500	protein YOP1 putative	0.64957	0.0273203	4048.5	0.214885	3.02287	0.00250392
PBANKA_0610300	polyubiquitin putative	0.646216	0.0468623	20600.4	0.234839	2.75174	0.00592798
PBANKA_1139200	bifunctional polynucleotide phosphatase/kinase putative	0.643797	0.0345207	1789.49	0.221897	2.90133	0.00371584
PBANKA_1434200	arginine--tRNA ligase putative	0.641251	0.0263269	6775.81	0.210914	3.04035	0.00236303
PBANKA_1215300	conserved Plasmodium protein unknown function	0.64098	0.046906	1666.74	0.233149	2.74923	0.00597346
PBANKA_0824700	thioredoxin reductase putative	0.626075	0.0367273	12942.5	0.218367	2.86708	0.00414276
PBANKA_1235300	bis(5'-nucleosyl)-tetraphosphatase [asymmetrical] putative	0.623107	0.0297611	6992.31	0.209451	2.97496	0.00293032
PBANKA_1355000	V-type proton ATPase subunit D putative	0.605677	0.0392731	7025.33	0.213742	2.83368	0.00460153
PBANKA_1310400	centrin-2 putative	0.601095	0.0333659	15654.7	0.206097	2.91656	0.00353911
PBANKA_0615300	conserved Plasmodium protein unknown function	-0.563568	0.046906	283078	0.205091	-2.74789	0.005998
PBANKA_0709500	ATP-dependent RNA helicase DHX36 putative	-0.566685	0.0454845	22068.7	0.204971	-2.76471	0.00569727
PBANKA_1218300	CPW-WPC family protein	-0.570293	0.048055	103988	0.208369	-2.73693	0.00620156
PBANKA_1355700	myosin A	-0.575566	0.0424787	286771	0.205711	-2.79793	0.00514305
PBANKA_1448000	pentatricopeptide repeat domain-containing protein 2 putative	-0.583282	0.046906	40726.1	0.212244	-2.74816	0.00599301
PBANKA_1024300	ATP-dependent RNA helicase DBP4 putative	-0.586322	0.0477126	6697.33	0.213964	-2.74028	0.00613863
PBANKA_0503800	conserved Plasmodium protein unknown function	-0.598911	0.0353076	29438	0.207175	-2.89084	0.00384215
PBANKA_0211700	conserved Plasmodium protein unknown function	-0.599473	0.0403576	3367.4	0.212547	-2.82043	0.00479598
PBANKA_1035400	glideosome associated protein with multiple membrane spans 3 putative	-0.599521	0.0333085	260474	0.205438	-2.91826	0.00351994
PBANKA_1444200	conserved Plasmodium protein unknown function	-0.603241	0.0306845	30487.5	0.203902	-2.95848	0.00309156
PBANKA_0502000	conserved Plasmodium protein unknown function	-0.603944	0.0374557	85187.8	0.211384	-2.85709	0.00427542
PBANKA_1338900	glideosome associated protein with multiple membrane spans 1 putative	-0.605091	0.0393891	285702	0.213707	-2.8314	0.00463447
PBANKA_0819000	glideosome-associated protein 50 putative	-0.608561	0.0493452	204627	0.223349	-2.7247	0.00643591
PBANKA_0509500	conserved protein unknown function	-0.611443	0.0328392	20238	0.208747	-2.92911	0.00339939
PBANKA_1008300	GTP-binding protein putative	-0.613872	0.0364167	41438.5	0.21357	-2.87434	0.00404868
PBANKA_1214400	conserved Plasmodium protein unknown function	-0.614611	0.0306845	51747.9	0.207763	-2.95823	0.00309412
PBANKA_1018100	ABC transporter G family member 2 putative	-0.615587	0.0323693	60970	0.209715	-2.93536	0.00333166
PBANKA_0108700	RNA-binding protein 25 putative	-0.617488	0.0328692	53699.4	0.211043	-2.92589	0.00343477
PBANKA_1424500	conserved Plasmodium protein unknown function	-0.618958	0.0318842	42519.1	0.210443	-2.94122	0.00326922
PBANKA_0512500	ribosome biogenesis protein RPF2 putative	-0.619779	0.0340826	10751.4	0.213157	-2.90762	0.0036419
PBANKA_0815100	conserved Plasmodium protein unknown function	-0.621479	0.0448722	72387	0.224111	-2.77308	0.00555283
PBANKA_1436300	conserved Plasmodium protein unknown function	-0.622477	0.0390834	99322.2	0.219364	-2.83765	0.00454476
PBANKA_0315800	ribosome associated membrane protein RAMP4 putative	-0.622694	0.0440146	52843.4	0.223792	-2.78246	0.00539484
PBANKA_0824200	perforin-like protein 3	-0.624603	0.0364164	11977.2	0.21726	-2.8749	0.0040415
PBANKA_0620400	conserved protein unknown function	-0.624925	0.0472614	132592	0.22775	-2.74391	0.0060713
PBANKA_0810700	subpellicular microtubule protein 1 putative	-0.625076	0.046906	260358	0.227445	-2.74825	0.00599136
PBANKA_1225300	conserved Plasmodium protein unknown function	-0.62992	0.0295163	105206	0.211023	-2.98507	0.0028351
PBANKA_1414500	protein kinase putative	-0.630733	0.0392731	332292	0.222444	-2.83547	0.0045759
PBANKA_1245200	CPW-WPC family protein	-0.632661	0.0280654	312242	0.210236	-3.00929	0.00261856
PBANKA_1421500	conserved Plasmodium protein unknown function	-0.633972	0.0422261	298000	0.226158	-2.80322	0.0050595
PBANKA_1346300	CPW-WPC family protein	-0.633976	0.0323693	104025	0.215952	-2.93572	0.00332776
PBANKA_1115000	conserved protein unknown function	-0.637607	0.0295991	401909	0.213794	-2.98235	0.00286049
PBANKA_0310700	conserved protein unknown function	-0.637731	0.027246	61107.7	0.210674	-3.0271	0.00246908
PBANKA_1449300	upregulated in late gametocytes ULG8 putative	-0.637943	0.0285757	102145	0.212558	-3.00126	0.00268862
PBANKA_0812600	conserved Plasmodium protein unknown function	-0.64091	0.0367273	237069	0.223605	-2.86626	0.00415355
PBANKA_0512000	palmitoyltransferase DHHC10	-0.641352	0.035644	129086	0.222303	-2.88503	0.00391377
PBANKA_1120400	inner membrane complex protein 1j putative	-0.644335	0.0236563	574687	0.208112	-3.09609	0.0019609
PBANKA_1023100	conserved Plasmodium protein unknown function	-0.64441	0.0346998	6348.27	0.222364	-2.89799	0.00375557
PBANKA_1314900	conserved Plasmodium protein unknown function	-0.644524	0.0294044	70591	0.215731	-2.98763	0.00281147
PBANKA_1445000	subpellicular microtubule protein 2 putative	-0.64484	0.0453345	64663	0.233032	-2.76717	0.00565457
PBANKA_1415400	conserved protein unknown function	-0.644918	0.0275232	152281	0.213661	-3.01842	0.00254094
PBANKA_0213500	ribosome biogenesis protein BRX1 putative	-0.645503	0.0330513	9338.1	0.220968	-2.92125	0.00348626
PBANKA_1439100	BRO1 domain-containing protein putative	-0.647344	0.0404698	335449	0.229636	-2.81901	0.00481727
PBANKA_1317200	NAD(P) transhydrogenase	-0.647866	0.0262563	390412	0.212803	-3.04444	0.00233114
PBANKA_1329100	plasmepsin VIII	-0.64996	0.0493514	325400	0.238591	-2.72417	0.00644642
PBANKA_0314800	conserved protein unknown function	-0.650591	0.0204505	16084.4	0.205385	-3.16767	0.00153666
PBANKA_0932600	conserved protein unknown function	-0.650598	0.0227269	219991	0.208891	-3.11453	0.0018424
PBANKA_1229900	conserved protein unknown function	-0.651403	0.0328692	163090	0.222561	-2.92685	0.00342412
PBANKA_0823200	conserved protein unknown function	-0.652177	0.0329327	296758	0.223034	-2.92412	0.00345435
PBANKA_1330700	50S ribosomal protein L22 apicoplast putative	-0.654313	0.0294044	39555.7	0.218978	-2.98803	0.00280786
PBANKA_0102100	dihydroorotate dehydrogenase putative	-0.655034	0.0228744	14791.1	0.210507	-3.1117	0.00186015
PBANKA_1123200	CPW-WPC family protein	-0.655613	0.0325507	103206	0.223528	-2.93303	0.00335673
PBANKA_0517600	plasmepsin VII	-0.656571	0.0365433	374040	0.228654	-2.87146	0.00408581
PBANKA_0835500	UBX domain-containing protein putative	-0.657916	0.0212704	44224.8	0.209081	-3.1467	0.00165122
PBANKA_1459500	myosin A-tail interacting protein	-0.659018	0.0204505	312192	0.208068	-3.16733	0.00153848
PBANKA_1338100	conserved protein unknown function	-0.659328	0.0440417	344990	0.23702	-2.78174	0.00540681
PBANKA_1355900	phosphoenolpyruvate carboxykinase putative	-0.659951	0.0194103	191631	0.206657	-3.19346	0.00140581
PBANKA_1210200	PRE-binding protein putative	-0.659984	0.0212704	527051	0.209789	-3.14594	0.00165556
PBANKA_1115300	glideosome-associated protein 40 putative	-0.660004	0.0350447	691242	0.228034	-2.89432	0.00379978
PBANKA_1102000	protein Mpv17 putative	-0.660845	0.0440601	4395.15	0.23765	-2.78075	0.0054233
PBANKA_0938000	conserved Plasmodium protein unknown function	-0.660931	0.0204505	362446	0.208669	-3.16737	0.00153826
PBANKA_1225600	alpha/beta hydrolase putative	-0.662814	0.0458946	15228	0.240053	-2.76111	0.00576049
PBANKA_1320800	conserved Plasmodium protein unknown function	-0.66695	0.0392731	480735	0.235297	-2.8345	0.00458978
PBANKA_1460700	dipeptidyl aminopeptidase 2	-0.667231	0.0305083	137196	0.225216	-2.96263	0.00305023
PBANKA_0109900	basal complex transmembrane protein 1 putative	-0.668394	0.0365433	124346	0.232809	-2.87099	0.00409186
PBANKA_1424300	conserved protein unknown function	-0.669697	0.0177007	19531.5	0.206227	-3.24738	0.00116475
PBANKA_0516000	conserved Plasmodium protein unknown function	-0.670399	0.0328472	50744.7	0.228927	-2.92844	0.00340666
PBANKA_0932500	histone-lysine N-methyltransferase SET7 putative	-0.670875	0.0238567	500561	0.216909	-3.09289	0.0019822
PBANKA_0306600	conserved Plasmodium protein unknown function	-0.672717	0.0213298	20925.1	0.21398	-3.14383	0.0016675
PBANKA_1437600	glideosome-associated protein 45 putative	-0.67514	0.0167919	286852	0.206407	-3.27092	0.00107196
PBANKA_1407900	HORMA domain protein putative	-0.67695	0.0184349	286026	0.210196	-3.22056	0.0012794
PBANKA_0916650	conserved Plasmodium protein unknown function	-0.677009	0.0229302	6328.25	0.217685	-3.11005	0.00187059
PBANKA_0402700	inner membrane complex protein 1e	-0.677275	0.0212203	576850	0.215023	-3.14978	0.00163393
PBANKA_1340600	conserved Plasmodium protein unknown function	-0.677429	0.0310636	16808.4	0.22947	-2.95215	0.00315571
PBANKA_1323900	conserved protein unknown function	-0.678522	0.0266772	20209	0.223516	-3.03568	0.00239996
PBANKA_0101800	SDE2 domain-containing protein putative	-0.67857	0.0262563	77189.1	0.222852	-3.04493	0.00232734
PBANKA_0712200	BEM46-like protein putative	-0.679331	0.0459343	260186	0.246106	-2.76032	0.00577449
PBANKA_1451100	conserved Plasmodium protein unknown function	-0.680083	0.0310636	106150	0.230407	-2.95166	0.00316066
PBANKA_1130900	large subunit rRNA methyltransferase putative	-0.680302	0.0156175	70722.5	0.205636	-3.30828	0.000938709
PBANKA_1338200	beta-hydroxyacyl-ACP dehydratase putative	-0.681846	0.0491095	10177.1	0.249964	-2.72778	0.00637623
PBANKA_0514900	ookinete surface protein P28	-0.683009	0.0226564	2.04147e+06	0.218894	-3.12028	0.00180681
PBANKA_0606200	41-3 protein putative	-0.686728	0.0343142	601571	0.236448	-2.90435	0.00368014
PBANKA_1143400	NADH-cytochrome b5 reductase putative	-0.6869	0.0273203	80580.8	0.227164	-3.0238	0.00249618
PBANKA_1237800	multidrug resistance protein 1 putative	-0.688124	0.0121465	112453	0.201323	-3.41801	0.000630814
PBANKA_0926500	peptidase M16 putative	-0.689785	0.0184349	75633.2	0.214122	-3.22145	0.00127542
PBANKA_1106500	rhomboid protease ROM4	-0.689917	0.0294044	152065	0.230874	-2.98828	0.0028055
PBANKA_1364400	inner membrane complex protein 1f putative	-0.690595	0.0156828	64350	0.208999	-3.3043	0.000952125
PBANKA_1104100	MOLO1 domain-containing protein putative	-0.691174	0.0359733	179754	0.239954	-2.88045	0.00397112
PBANKA_0830400	G2 protein	-0.69356	0.027246	248884	0.229148	-3.02668	0.00247253
PBANKA_1423700	GDP-mannose 46-dehydratase putative	-0.693652	0.0250819	78325	0.225989	-3.0694	0.00214491
PBANKA_0931500	folate transporter 2 putative	-0.696315	0.0168694	60585.2	0.213078	-3.26789	0.00108354
PBANKA_1334900	conserved Plasmodium protein unknown function	-0.698174	0.0170534	285403	0.213961	-3.26309	0.00110206
PBANKA_0213800	conserved protein unknown function	-0.699258	0.0328778	15548.5	0.239044	-2.92522	0.00344213
PBANKA_1236200	conserved Plasmodium protein unknown function	-0.700728	0.0491631	2094.94	0.257014	-2.72642	0.0064025
PBANKA_1228900	von Willebrand factor A domain-related protein	-0.701688	0.025126	44063.3	0.228806	-3.06674	0.00216407
PBANKA_0709600	conserved protein unknown function	-0.701692	0.0150774	29422.7	0.211121	-3.32365	0.000888475
PBANKA_1137400	conserved Plasmodium protein unknown function	-0.701869	0.0356959	119792	0.243381	-2.88383	0.00392875
PBANKA_1444800	thioredoxin-like associated protein 1 putative	-0.703766	0.0111086	262910	0.203065	-3.46572	0.000528817
PBANKA_0813300	conserved protein unknown function	-0.70517	0.0419659	42281	0.251283	-2.80627	0.00501184
PBANKA_1329400	conserved protein unknown function	-0.705399	0.0296046	211319	0.236636	-2.98095	0.00287356
PBANKA_0815400	protein KIC3 putative	-0.707677	0.0295991	303623	0.237288	-2.98236	0.00286038
PBANKA_1334700	transmembrane protein 43 putative	-0.707828	0.0312864	134880	0.240069	-2.94844	0.00319383
PBANKA_0707100	inner membrane complex protein 1i	-0.709264	0.025126	523959	0.231446	-3.06449	0.00218043
PBANKA_0101500	conserved Plasmodium protein unknown function	-0.710895	0.0226277	53341.3	0.227751	-3.12138	0.00180008
PBANKA_1325200	meiotic nuclear division protein 1 putative	-0.711101	0.0309902	41491.2	0.240758	-2.95359	0.00314102
PBANKA_1109300	conserved Plasmodium protein unknown function	-0.712051	0.0374557	313653	0.249189	-2.85748	0.00427024
PBANKA_0824000	OTU domain-containing protein putative	-0.712101	0.0424787	1866.66	0.254364	-2.79954	0.00511758
PBANKA_1325400	conserved Plasmodium protein unknown function	-0.714466	0.0403576	59291.7	0.253274	-2.82092	0.00478855
PBANKA_1143700	secreted ookinete protein putative	-0.714475	0.0297611	10682	0.240092	-2.97584	0.00292188
PBANKA_1239000	conserved Plasmodium membrane protein unknown function	-0.716321	0.0377572	377155	0.251219	-2.85138	0.00435304
PBANKA_1403700	AP2 domain transcription factor putative	-0.719443	0.030085	11629.1	0.242289	-2.96935	0.00298427
PBANKA_0109800	conserved protein unknown function	-0.719469	0.0290553	79463.5	0.24023	-2.99492	0.00274516
PBANKA_0515000	ookinete surface protein P25	-0.720623	0.0462847	2.15812e+06	0.261397	-2.75682	0.00583672
PBANKA_0511200	U3 small nucleolar ribonucleoprotein protein MPP10 putative	-0.722086	0.0194413	9089.03	0.226249	-3.19155	0.00141513
PBANKA_1134900	zinc finger protein putative	-0.722899	0.0124317	849366	0.212496	-3.40194	0.000669083
PBANKA_1463300	conserved Plasmodium protein unknown function	-0.722956	0.0229302	331126	0.232495	-3.10956	0.00187369
PBANKA_1040100	choline kinase	-0.722966	0.0472276	157165	0.263361	-2.74515	0.0060484
PBANKA_1020300	ankyrin-repeat protein putative	-0.7238	0.0117322	73786.4	0.210357	-3.44083	0.000579941
PBANKA_0816800	glycolipid transfer protein putative	-0.723927	0.0182712	54934.2	0.224015	-3.2316	0.001231
PBANKA_1009600	conserved protein unknown function	-0.724315	0.0156828	203254	0.219172	-3.30478	0.000950507
PBANKA_0503300	conserved Plasmodium protein unknown function	-0.725296	0.0220417	194240	0.231684	-3.13055	0.0017448
PBANKA_1132300	conserved Plasmodium protein unknown function	-0.725916	0.0140179	231297	0.216354	-3.35523	0.000793
PBANKA_0705600	conserved Plasmodium protein unknown function	-0.725946	0.0306845	229411	0.245396	-2.95827	0.00309374
PBANKA_0821400	ADP-ribosylation factor putative	-0.727496	0.00770872	74074.6	0.201649	-3.60772	0.000308894
PBANKA_1138900	conserved Plasmodium protein unknown function	-0.728349	0.0126634	176118	0.214497	-3.39561	0.000684757
PBANKA_1453100	sphingomyelin phosphodiesterase putative	-0.730265	0.0156828	105982	0.22112	-3.30257	0.000958034
PBANKA_0312000	conserved Plasmodium protein unknown function	-0.731897	0.0177426	53055.2	0.225545	-3.24501	0.00117447
PBANKA_0714100	trafficking protein particle complex subunit 2-like protein putative	-0.731953	0.0109513	10665.5	0.210532	-3.47668	0.000507663
PBANKA_1114200	ribose-5-phosphate isomerase putative	-0.732909	0.0164818	81117.1	0.223556	-3.27842	0.00104391
PBANKA_1110200	conserved Plasmodium protein unknown function	-0.734498	0.0273749	108529	0.243102	-3.02135	0.00251649
PBANKA_0714000	meiotic recombination protein DMC1	-0.735436	0.0211775	521405	0.233356	-3.15157	0.00162397
PBANKA_1436500	conserved Plasmodium protein unknown function	-0.735662	0.0100138	85263.3	0.209322	-3.51449	0.0004406
PBANKA_0706700	dicarboxylate/tricarboxylate carrier putative	-0.739099	0.0403576	104570	0.261993	-2.82106	0.00478653
PBANKA_1124000	sphingomyelin synthase 2 putative	-0.739439	0.0077311	42873.2	0.205075	-3.6057	0.000311309
PBANKA_0714300	small heat shock protein HSP20	-0.742403	0.0182926	32667.1	0.230051	-3.22713	0.00125041
PBANKA_1233600	secreted ookinete protein putative	-0.742559	0.0278226	378673	0.246434	-3.01321	0.00258497
PBANKA_0907100	inner membrane complex protein 1b	-0.742592	0.0182926	249226	0.230098	-3.22728	0.00124973
PBANKA_0916700	conserved Plasmodium protein unknown function	-0.742893	0.0353925	175813	0.2572	-2.88839	0.00387224
PBANKA_0407200	dual specificity protein phosphatase	-0.743931	0.02269	20336.7	0.238554	-3.11849	0.00181778
PBANKA_1414800	conserved Plasmodium protein unknown function	-0.748189	0.0120789	64081	0.21855	-3.42343	0.000618373
PBANKA_0704800	conserved protein unknown function	-0.751166	0.0189401	381992	0.234371	-3.20503	0.00135047
PBANKA_0608600	zinc finger protein putative	-0.752915	0.0175893	410603	0.231665	-3.25002	0.00115397
PBANKA_1101200	Plasmodium exported protein unknown function	-0.753003	0.0427303	121237	0.269539	-2.79367	0.00521142
PBANKA_1353800	conserved Plasmodium protein unknown function	-0.755587	0.0353925	508222	0.261576	-2.8886	0.00386966
PBANKA_0830700	procollagen lysine 5-dioxygenase putative	-0.756056	0.0427303	23304.5	0.270637	-2.79362	0.00521224
PBANKA_1450800	conserved Plasmodium protein unknown function	-0.756952	0.0328692	7058	0.258627	-2.92681	0.00342457
PBANKA_1462000	conserved protein unknown function	-0.757113	0.00928988	5724.77	0.213926	-3.53913	0.000401448
PBANKA_1007900	conserved Plasmodium protein unknown function	-0.759153	0.0255622	89473.2	0.248319	-3.05717	0.00223437
PBANKA_1315300	LCCL domain-containing protein	-0.760179	0.0274797	419698	0.251752	-3.01955	0.00253152
PBANKA_1225500	conserved protein unknown function	-0.760557	0.024197	293510	0.246492	-3.08553	0.00203193
PBANKA_1204500	conserved Plasmodium protein unknown function	-0.761045	0.0272668	100576	0.251519	-3.0258	0.00247977
PBANKA_0612900	conserved Plasmodium protein unknown function	-0.763295	0.0297591	9872.44	0.256346	-2.9776	0.00290518
PBANKA_1363600	conserved Plasmodium protein unknown function	-0.763801	0.0330513	154711	0.261443	-2.92149	0.00348367
PBANKA_0720900	MOLO1 domain-containing protein putative	-0.764332	0.0297611	431905	0.256961	-2.97451	0.00293461
PBANKA_0927600	conserved Plasmodium protein unknown function	-0.766498	0.0130228	253627	0.22662	-3.38231	0.000718801
PBANKA_1205100	PPPDE peptidase putative	-0.767358	0.0156828	192260	0.232331	-3.30287	0.000956994
PBANKA_1129000	secreted ookinete protein putative	-0.77064	0.0121833	154212	0.225758	-3.41357	0.000641171
PBANKA_1100860	fam-c protein	-0.771895	0.023159	19860.5	0.248638	-3.1045	0.00190604
PBANKA_0522200	conserved Plasmodium protein unknown function	-0.77213	0.0219379	33858	0.246477	-3.13266	0.00173228
PBANKA_0504400	conserved Plasmodium protein unknown function	-0.773892	0.00956652	485526	0.219311	-3.52875	0.000417529
PBANKA_1319000	conserved protein unknown function	-0.77425	0.0108421	65061.8	0.222086	-3.48626	0.00048982
PBANKA_1143800	conserved Plasmodium protein unknown function	-0.776174	0.0150667	51627.2	0.233188	-3.32853	0.000873043
PBANKA_0301600	conserved Plasmodium protein unknown function	-0.781074	0.0122109	464221	0.228929	-3.41186	0.000645206
PBANKA_1430300	conserved Plasmodium protein unknown function	-0.785986	0.024197	227912	0.254688	-3.08607	0.00202818
PBANKA_1246161	fam-a protein	-0.787686	0.0182926	43763	0.243925	-3.22921	0.00124131
PBANKA_0307600	syntaxin putative	-0.789175	0.0346998	29527.4	0.272303	-2.89815	0.00375371
PBANKA_1461300	conserved Plasmodium protein unknown function	-0.789291	0.0218607	309446	0.251813	-3.13443	0.00172189
PBANKA_0704900	crystalloid-specific PH domain-containing protein putative	-0.789781	0.0379644	298569	0.277244	-2.84868	0.00439006
PBANKA_1110600	conserved Plasmodium protein unknown function	-0.790337	0.00551278	32782.1	0.212768	-3.71454	0.000203575
PBANKA_0940300	DEAD/DEAH box helicase putative	-0.790917	0.0191975	13494.3	0.247134	-3.20035	0.00137259
PBANKA_1463900	HSP20-like chaperone putative	-0.79627	0.0261862	48672.7	0.261223	-3.04823	0.00230191
PBANKA_1340200	U6 snRNA-associated Sm-like protein LSm6 putative	-0.80051	0.00865248	4636.03	0.22454	-3.56511	0.000363706
PBANKA_1225900	conserved Plasmodium protein unknown function	-0.800534	0.0160469	470837	0.243395	-3.28903	0.00100534
PBANKA_1417200	protein AAP4 putative	-0.803154	0.00279919	165063	0.205038	-3.91709	8.96226e-05
PBANKA_0807200	conserved Plasmodium protein unknown function	-0.804405	0.0427769	112252	0.288034	-2.79274	0.00522633
PBANKA_0821200	conserved Plasmodium protein unknown function	-0.811029	0.0285757	134958	0.270203	-3.00156	0.00268603
PBANKA_0103200	conserved protein unknown function	-0.815735	0.0150774	84251	0.245389	-3.32426	0.000886545
PBANKA_1329900	conserved Plasmodium protein unknown function	-0.815912	0.0365433	181415	0.284243	-2.87047	0.00409865
PBANKA_0937500	conserved Plasmodium protein unknown function	-0.825641	0.00407388	67943.9	0.216481	-3.81392	0.000136779
PBANKA_0502700	pre-mRNA-splicing factor RDS3 putative	-0.827304	0.0160469	20842.2	0.251295	-3.29216	0.000994194
PBANKA_1106000	conserved Plasmodium protein unknown function	-0.827713	0.00533788	178827	0.222182	-3.72538	0.00019502
PBANKA_1145200	conserved Plasmodium protein unknown function	-0.827931	0.0109265	81921.1	0.237857	-3.48079	0.00049994
PBANKA_1102100	conserved Plasmodium protein unknown function	-0.829249	0.0184349	48015.2	0.257571	-3.21949	0.00128418
PBANKA_0825900	conserved Plasmodium protein unknown function	-0.829315	0.00950559	54541.9	0.234809	-3.53187	0.000412637
PBANKA_1442600	RNA pseudouridylate synthase putative	-0.833966	0.00865268	19127.6	0.234005	-3.56388	0.000365415
PBANKA_1037800	secreted ookinete adhesive protein	-0.849062	0.00282217	6140.06	0.216949	-3.91365	9.09125e-05
PBANKA_0201700	conserved Plasmodium protein unknown function	-0.849202	0.0227269	1722.93	0.272664	-3.11446	0.00184279
PBANKA_1364700	GTP-binding protein putative	-0.880723	0.00836042	55305.7	0.246249	-3.57656	0.000348146
PBANKA_1119200	PIMMS43 protein	-0.887211	0.00880226	9330.85	0.249345	-3.55816	0.00037346
PBANKA_1419400	protein kinase domain-containing protein putative	-0.887961	0.0111086	4007.27	0.256429	-3.4628	0.000534591
PBANKA_0836500	conserved rodent malaria protein unknown function	-0.961899	0.000906368	1926.69	0.227001	-4.23742	2.26102e-05
PBANKA_0700100	PIR protein	-1.02658	0.017715	362.506	0.31623	-3.2463	0.00116917
PBANKA_0700081	PIR protein	-1.15239	0.0330513	341.232	0.394418	-2.92175	0.00348076
PBANKA_0722900	PIR protein pseudogene	-1.33532	0.0148337	211.713	0.400537	-3.33382	0.000856633
PBANKA_1465200	PIR protein	-1.45993	1.14878e-05	626.269	0.279129	-5.2303	1.69236e-07
PBANKA_1300200	PIR protein	-1.57476	4.87109e-06	2120.71	0.29139	-5.4043	6.50627e-08
PBANKA_1458300	kinesin-13 putative	-1.68586	3.53192e-08	20882.7	0.268339	-6.28258	3.33003e-10
PBANKA_1040521	fam-b protein	-1.90185	0.014609	113.122	0.569408	-3.34005	0.000837636
PBANKA_1100441	fam-b protein	-2.49833	1.21055e-05	342.277	0.478777	-5.21815	1.80715e-07
PBANKA_1100700	fam-a protein	-2.57447	6.80047e-06	156.517	0.482208	-5.33891	9.35047e-08
PBANKA_0500950	PIR protein pseudogene	-2.69633	0.00189944	122.196	0.668672	-4.03236	5.52184e-05
PBANKA_1246600	cleft-like protein 1	-3.15909	1.19198e-09	1335.15	0.463487	-6.81593	9.36538e-12
PBANKA_1465700	fam-a protein	-3.22179	4.03885e-20	643.947	0.328187	-9.81693	9.51996e-23
PBANKA_0007901	PIR protein	-3.444	0.000838855	45.9062	0.808085	-4.26193	2.0267e-05
PBANKA_0836800	erythrocyte membrane associated protein 1	-3.50266	4.00778e-42	6188.41	0.24846	-14.0975	3.93615e-45
PBANKA_0300100	PIR protein	-3.54667	2.97972e-24	533.796	0.329589	-10.7609	5.26762e-27
PBANKA_1246981	PIR protein pseudogene	-3.71863	0.000604092	31.8911	0.854204	-4.35333	1.34084e-05
PBANKA_0500700	fam-a protein	-3.7392	7.09963e-06	320.162	0.701732	-5.32853	9.90127e-08
PBANKA_0317141	fam-a protein	-4.69007	7.30617e-91	9829.13	0.227697	-20.5978	2.87023e-94
PBANKA_0500971	PIR protein	-5.09403	1.01844e-19	153.904	0.524343	-9.71507	2.60061e-22
PBANKA_1400400	fam-b protein	-5.16859	1.96641e-70	1383.49	0.284683	-18.1556	1.15875e-73
PBANKA_0317161	erythrocyte membrane antigen 1	-5.80766	9.12339e-121	3635.18	0.244745	-23.7294	1.79206e-124
PBANKA_0500781	PIR protein	-7.23232	0.000163064	62.2917	1.55079	-4.66362	3.1069e-06
