# Supplementary material for: Genome-wide functional analysis reveals key roles for kinesins in the mammalian and mosquito stages of the malaria parasite life cycle
Source: PLoS Biol. 2022 Jul 28;20(7):e3001704. doi: 10.1371/journal.pbio.3001704 (PMC9333250; doi:10.1371/journal.pbio.3001704)
Supplement: S2 Table — (XLS) [file pbio.3001704.s011.xls]

## Sheet: Primers for tag
Primer sequences for plasmid construction used for generation of tag lines
				Forward primer			Reverse primer			Diagnostic primers		Site to linearise
Gene	P. berghei ID	Lab name	Constructs	Site	Generic sequence	Specific sequence	Site	Generic sequence	Specific sequence	P1 (5' of gene)	P2 (3' of gene)
Kinesin-4	PBANKA_1208200	kinesin-4	T271	KpnI	CCCCGGTACC	GAAGTAATAAATCGAGATTAATGG	ApaI	CCCCGGGCCC	TTTCTCATAAAAAATCTTAATTGATCC	intT271-GGAAGGCACAGAAAACAGCA	ol492-ACGCTGAACTTGTGGCCG
Kinesin-5	PBANKA_0807700	kinesin-5	T192	KpnI	CCCCGGTACC	CCAATATACCAGATTCTATGACTAAAG	ApaI	CCCCGGGCCC	ATCTTCTAATTTTCGAAGCAATTTGATG	intT192-TCAAACTTTGGATAATTGTAAAGGAAA	ol492-ACGCTGAACTTGTGGCCG
kinesin 8B	PBANKA_0202700	kinesin-8	T199	KpnI	CCCCGGTACC	CACACCATTTTATAATATCTGAATCTA	ApaI	CCCCGGGCCC	AATTTTATTTTTTATAATGTTAAAAAGATTTGAGAT	intT199-GTTGTTACATCTAATTCTGTTGTAG	ol492-ACGCTGAACTTGTGGCCG
Kinesin 8X	PBANKA_0805900	kinesin-8P	T193	KpnI	CCCCGGTACC	CAGAGACAGTAAACTAACACATTTG	ApaI	CCCCGGGCCC	TTTATTTTTAACTTTTTGTTTTTTGAGTATTAAATTTTCG	intT193-AGGGGAACGATTTAAAGAGGGT	ol492-ACGCTGAACTTGTGGCCG
Kinesin 13	PBANKA_1458300	kinesin-13	T107	KpnI	CCCCGGTACC	GATAATAAAGTTAACATATACAATAAC	ApaI	CCCCGGGCCC	CTTCGCTACTTTGTTTTTAATATTTAAAG	intT107-TGCCAGTATAGACAACCCTCA	ol492-ACGCTGAACTTGTGGCCG
kinesin 15	PBANKA_1458800	kinesin-15	T237	KpnI	CCCCGGTACC	GGCCCAACTAAACAAAGTATTCATG	ApaI	CCCCGGGCCC	TGCTGAGAGTTTATATTTTTTGTATTC	intT237-CAGAATCACTATTAACTCTTTTCAG	ol492-ACGCTGAACTTGTGGCCG
Kinesin 20	PBANKA_0622400	kinesin-19	T268	KpnI	CCCCGGTACC	TCATCGGGAAAGAGGGTTCA	ApaI	CCCCGGGCCC	TTTTACTATATTTATTCCATAATTTGAAAAATAC	intT268-TCGAACAAAGTTGGCAGAGT	ol492-ACGCTGAACTTGTGGCCG
Kinesin-X3	PBANKA_0609500	kinesin-7	T106	KpnI	CCCCGGTACC	GAAGTTGAAAAACACTTCAATCG	ApaI	CCCCGGGCCC	GTATGTTTTCTTTTTCCCTTTTAG	intT106-GAAAAGGGCGAATCGTTAAACA	ol492-ACGCTGAACTTGTGGCCG
Kinesin-X4	PBANKA_0902500	Kinesin-X4	T238	KpnI	CCCCGGTACC	GGCAGAGGAAAATAATAAAGAGC	ApaI	CCCCGGGCCC	TATTTCCTTTGAGATAAGGTTTTG	intT238-CCATACTAGCGATATGCTGATAAATAAAC	ol492-ACGCTGAACTTGTGGCCG

## Sheet: Primers for knockout
Primer sequences for plasmid construction used for generation of knockout lines
					5' fragment - forward primer			5' fragment - reverse primer			3' fragment - forward primer			3' fragment - reverse primer			Diagnostic primers
Gene	P. berghei ID	PlasmoGEM	Lab name	Constructs	Site	Generic sequence	Specific sequence	Site	Generic sequence	Specific sequence	Site	Generic sequence	Specific sequence	Site	Generic sequence	Specific sequence	P1 (5' or 3' of gene)	P2 (ol248)	P3 (gene specific 5')	P4 (gene specific 3')
Kinesin-4	PBANKA_1208200	Slow growth	kinesin-4	N136	KpnI	CCCCGGTACC	TGATGTGTATAGTATGGGA	ApaI	CCCCGGGCCC	CTCTGATCTCCCTTTTTGT	EcoRI	CCCCGAATTC	CCTTTGCAGAGACGGATTCA	XbaI	GGGGTCTAGA	ACATGGTGGTCTCAAAATATGCA	intN136-ATTGTGCAATATGCGCA	ol248-GATGTGTTATGTGATTAATTCATACAC	CACCGGACCCAACGTTATTG	ACATGGTGGTCTCAAAATATGCA
Kinesin-5	PBANKA_0807700	No data	kinesin-5	N106	ApaI	CCCCGGGCCC	CATTATGCCAACAACATCTAATAAG	HindIII	GGGGAAGCTT	CTTTGATATTAACGCAACTATGTTTATC	EcoRI	CCCCGAATTC	GGATGACTCCTATAAAAATAAAAACATC	XbaI	GGGGTCTAGA	GTCTAACATACATCAGAATATGTGTAT	intN106-CGCGGAGCCTTAATTTTATATGATT	ol248-GATGTGTTATGTGATTAATTCATACAC	GAATTAGTAAACAAAATATCCAACGAC	GTTTATTAATACCAACCTGTTCTTG
kinesin-8B	PBANKA_0202700	not essential	kinesin-8	N126	ApaI	CCCCGGGCCC	TCCTGTTTTATGTATATGAAATGCACA	HindIII	GGGGAAGCTT	AGCGAGAAGGAATGCCACTAC	EcoRI	CCCCGAATTC	ACCACAAAGAAAAACAACTTCAACA	XbaI	GGGGTCTAGA	AGAGTCGAAACTTGTTCAAGAAACA	intN126-CTTTAAGATCTACAAATAAATTTGTGTG	ol248-GATGTGTTATGTGATTAATTCATACAC	GTCCTTCACATCTATCTTATGAAG	TTTAAGATCATCAAGCCAGAGAC
Kinesin-8X	PBANKA_0805900	not essential	kinesin-8P	N105	ApaI	CCCCGGGCCC	CAAGTGTGCATAATTAGAGTGTATTA	HindIII	GGGGAAGCTT	GCTTGAGCTAATCGTACTATTTTCG	EcoRI	CCCCGAATTC	GTGAAAATACAGACGAAAATTTAATACTC	XbaI	GGGGTCTAGA	CTGACTATATATATACATAGCATGC	intN-105-CCCTAATTTTGTGTAGATTATATGG	ol248-GATGTGTTATGTGATTAATTCATACAC	CTTCTAGAAAATGCTTCCAAGAATC	GTAGGAAGTCCTATCAGTATAATG
Kinesin-13	PBANKA_1458300	likely essential	kinesin-13	N53	ApaI	CCCCGGGCCC	GAGCGAAAGATAGTGCAACATAATATG	HindIII	GGGGAAGCTT	CTGCGGATATATTTCATTCTGTATTGG	EcoRI	CCCCGAATTC	CAGGCAATAACTTAATAAATGATG	XbaI	GGGGTCTAGA	GCATTAGAAGGTTGGAGATTG	intN53-AGATCTACGCCAATGTTTTGTGA	ol248-GATGTGTTATGTGATTAATTCATACAC	TGATGTGCAGGTTTTACGACA	CACACCCCACCATATTTGTGT
kinesin-15	PBANKA_1458800	No data	kinesin-15	N133	ApaI	CCCCGGGCCC	GGGTGTCCACTGTCTTTTACC	HindIII	GGGGAAGCTT	CCACTATTTGTTTGCCCATAAGC	EcoRI	CCCCGAATTC	CTGTACATTTCGAGCCACCA	NotI	GGGGGCGGCCGC	TGTCTTTTCCTTCTGATTGGGA	intN133-ACCCGAAATGTAGAAACTTGCA	ol248-GATGTGTTATGTGATTAATTCATACAC	CAGAATCACTATTAACTCTTTTCAG	TGTCTTTTCCTTCTGATTGGGA
Kinesin-20	PBANKA_0622400	not essential	kinesin-19	N135	ApaI	CCCCGGGCCC	AATGATGGAATTGGCACGAAG	HindIII	GGGGAAGCTT	ACTTTGTAGCACTCATCACCTG	EcoRI	CCCCGAATTC	AGCAACCAGTTTACCAAGACA	XbaI	GGGGTCTAGA	CCCATGTTATACCTACATCC	intN135-GCAAGAATTATGCTTTAGGAC	ol248-GATGTGTTATGTGATTAATTCATACAC	TCATCGGGAAAGAGGGTTCA	TTTTACTATATTTATTCCATAATTTGAAAAATAC
Kinesin-X3	PBANKA_0609500	No data	kinesin-7	N52	ApaI	CCCCGGGCCC	GACATATTCCACCTTATTTATAC	HindIII	GGGGAAGCTT	CCATATTTGCCGTATTATTATC	EcoRI	CCCCGAATTC	GGTTCTAATTCCCTAAATGATGTTC	XbaI	GGGGTCTAGA	GTAACCACAATAAAATGTC	intN52-AAAGCGTTAAGACCTTCTATGGA	ol248-GATGTGTTATGTGATTAATTCATACAC	AGTGGCAAAAGCTGAGCAAA	CCAGCTCGTTCATTACCTGC
Kinesin-X4	PBANKA_0902500	not essential	kinesin-X4	N134	ApaI	CCCCGGGCCC	ATCCATTTCGTGTATCATGCAC	HindIII	GGGGAAGCTT	TTGAATGGATGGAATAGTCGGAA	EcoRI	CCCCGAATTC	AACCGCTCCAAACACATCAT	XbaI	GGGGTCTAGA	GAGCTGTGATTATGCTTATATG	intN134-ACACGTCGCATACACAGTAA	ol248-GATGTGTTATGTGATTAATTCATACAC	GGCAGAGGAAAATAATAAAGAGC	TATTTCCTTTGAGATAAGGTTTTG

## Sheet: Primers for kinesin-13knockdown
Primers used for construction of kinesin-13clag (kinesin-13PTD)
			Primer sequences for plasmid construction												Diagnostic primers
			5' fragment - forward primer			5' fragment - reverse primer			3' fragment - forward primer			3' fragment - reverse primer
Gene	P. berghei ID	Construct	Site	Generic sequence	Specific sequence	Site	Generic sequence	Specific sequence	Site	Generic sequence	Specific sequence	Site	Generic sequence	Specific sequence	P1 (5' UTR of gene)-5’-IntPTD50	P2 (5'IntPTD)	P3 (3'IntPTclag)	P4 (gene specific 3')-3’-IntPTD50
Kinesin 13	PBANKA_1458300	PTD50	SacII	GAGACCGCGG	AGGGGAAAAGGAATGAACGT	PstI	GAGACTGCAG	GCTATGTAGGATTATTATAATGATAAAAG	XhoI	GAGACTCGAG	ATGCTTAAGAAGACAATGC	Not1(HpaI)	GAGAGCGGCCGCGTT	AACATAGTGTATGTTTTCCCGCTACC	CTTATACATGCATATAATATATTACGTACATGC	TCTACTTTATTTGCTAATTCTGG	GTGTGTACCATATTTTCACATATAAGTTT	CACCTCTTTCACTACCCGCT
Primers used for construction of kinesin-13AID/HA
Kinesin 13	PBANKA_1458300	Primer name	Primer
		QCR1 Kinesin-13	AGCGATTTGAAAAAGGATCTCGT
		QCR2 Kinesin-13	TGCACACAGTCACTCCAAAACGGT
		GW1	catactagccattttatgtg
		GW2	ctttggtgacagatactac

## Sheet: Primers for qRTPCR
Primers used for qRT PCR
	P. berghei ID	Lab name	Forward primer	Reverse primer
Kinesin-4	PBANKA_1208200	Kin4	ACAACGGACAGAGACGGATT	AGGGCTTGTGGAATGTCTGA
Kinesin-5	PBANKA 080770	Kin 5	CAGTAGCGGATGTACTACAAAGGA	TGCTAGGCACATTTGGATTGTTT
kinesin 8B	PBANKA_020270	Kin 8.1	CGAAGGAGGGTTCTCCTAATG	TGGTGTCCTTCCCTTTCCTG
Kinesin 8X	PBANKA_080590	Kin 8.2	ACCCTTGATTCCTCATGTCTTCAA	TTTTTCCTGAGCCGGTTGCT
Kinesin 13	PBANKA 145830	Kin13	GGCAAACAGGTAGCGGGAAA	CTTTGCCCATATGGCTGGGA
kinesin 15	PBANKA_1458800	Kin15	TGCCTTGTTGATTTAGCAGGT	TTGCATTACAGCCAAAGCATT
Kinesin 20	PBANKA_0622400	Kin19	GGGGCAATTTACGTGGTGAA	ACTCTGCCAACTTTGTTCGA
Kinesin-X3	PBANKA_0609500	Kin7	TAGGTGCTTTGACGACCACG	GGATCAGCAGGAACACCCAT
Kinesin-X4	PBANKA_0902500	KinX4	CATCGATTTAGCTGGTTCCGA	GCCTTGTCAACTTGGAATCTCT
hsp70	PBANKA_081890	hsp70	GTATTATTAATGAACCCACCGCT	GAAACATCAAATGTACCACCTCC
arginyl-tRNA	PBANKA_143420	arginyl-tRNA	TTGATTCATGTTGGATTTGGCT	ATCCTTCTTTGCCCTTTCAG
