# Supplementary material for: Genome-wide functional analysis reveals key roles for kinesins in the mammalian and mosquito stages of the malaria parasite life cycle
Source: PLoS Biol. 2022 Jul 28;20(7):e3001704. doi: 10.1371/journal.pbio.3001704 (PMC9333250; doi:10.1371/journal.pbio.3001704)
Supplement: S1 Data — (XLSX) [file pbio.3001704.s016.xlsx]

## Sheet: Sheet1
Fig 3C	Percentage of cells
	WTGFP			Δkinesin-20
Round cells	36.9	29.1	25	31.6	10.8	36.6	21.6
Bulbous shape	0	0	0	58.4	89.2	67.4	78.4
Ookinetes	67.1	71.9	75.5	0	0	0	0
Fig 3E	Percentage motile ookinetes
WTGFP	Δkinesin-20
65	0
71	0
62	0
Fig 3G	Length of subpellicular microtubules (μm)
WTGFP	36	39	35	42	44	46	42	41	52	48	42	46	46	48	50	51	48	46	32
Δkinesin-20	28	32	27	28	31	29	27	29	30	30	31	33	29	32	31
