# Supplementary material for: Genome-wide functional analysis reveals key roles for kinesins in the mammalian and mosquito stages of the malaria parasite life cycle
Source: PLoS Biol. 2022 Jul 28;20(7):e3001704. doi: 10.1371/journal.pbio.3001704 (PMC9333250; doi:10.1371/journal.pbio.3001704)
Supplement: S3 Data — (XLSX) [file pbio.3001704.s018.xlsx]

## Sheet: Sheet1
S5A Fig	Exflagellation centres per field
Δkinesin-4	Δkinesin-5	Δkinesin-8B	Δkinesin-8X	Δkinesin-15	Δkinesin-20	Δkinesin-X3	Δkinesin-X4
3	2	0	3	0	1	1	4
2	1	0	4	0	1	3	2
3	2	0	3	1	2	3	3
1	2	0	2	0	3	4	2
1	1	0	2	0	2	4	2
1	1	0	4	0	4	5	1
2	1		5	1	4	2	1
1	3	0	2	0	2		2
2	1	0	3	2	4
3	1		2	0	2
4	2	0	4	0	4
3	1	0	3	0
	2	0	1
2	1		4	0	2	1	1
3	2	0	3	0	3	2	3
1	3	0	4	0	2	3	2
3	2	0	2	0	3	3	3
2	3	0	3	1	2	2	2
4	1	0	2	0	4	2	4
1	1	0	2	0	2	3	1
2	2	0	3	0	3	2	1
1	3	0	1	1	2		2
2	2	0	2	0	4
2	2	0	1	0	2
	1		2
3	2	0	1	0	3	2	3
3	1	0	1	1	2	1	1
4	4	0	2	0	3	2	2
2	1	0	1	0	1	3	2
3	2	0	2	0	4	2	2
4	1	0	2	0	2	1	1
3	1	0	1	1	2	3	3
2	1	0	2	1	1	2	2
1	2	0	1	0	4	2	2
1		0	3	0	3
2		0	1	0	4
3			2	0	2
4			1
			2
			2
			3
S5B Fig	Ookinete conversion
Δkinesin-4	Δkinesin-5	Δkinesin-8B	Δkinesin-8X	Δkinesin-15	Δkinesin-20	Δkinesin-X3	Δkinesin-X4
72.3	62.5	0	82.5	12.1	0	76.4	85.1
64.8	75	0	51	15.6	0	70.7	76.2
58.3	65	0	67	8.5	0	71.2	73.2
S5C Fig	Number of ocysts per mosquito
	day7					day14					day21
WTGFP	115	225	176	57	100	140	183	231	48	81	123	114	156	76	100
Δkinesin-4	117	120	90			142	95	75			95	76	58
Δkinesin-5	140	110	130			160	94	103			107	55	82
Δkinesin-8B	0	0	0			0	0	0			0	0	0
Δkinesin-8X	160	170	145			54	34	106			10	8	12
Δkinesin-15	19.7	26				20.9	9.4				2	2.7
Δkinesin-20	10.3	6	6.25			14	10	9			4	3.8	2.3
Δkinesin-X3	122	86	113			89	70	77			77.5	41	40
Δkinesin-X4	205	90	161			101	56	72			80	46	58
S5E Fig	Sporozoites per mosquito midgut
	day14					day21
WTGFP	58000	62000	53500			54000	72880	64230
Δkinesin-4	45000	52000	65000			61000	54700	68430
Δkinesin-5	23200	43000	36752			42000	48000	46728
Δkinesin-8B	0	0	0			0	0	0
Δkinesin-8X	0	0	0			0	0	0
Δkinesin-15	8000	12030	14500			12600	16000	14500
Δkinesin-20	1800	2500	2600			4300	2430	2800
Δkinesin-X3	32000	48000	31000			31082	44200	38000
Δkinesin-X4	36400	24900	24620			26600	32000	42000
S5F Fig	Salivary gland sporozoites
Δkinesin-4	Δkinesin-5	Δkinesin-8B	Δkinesin-8X	Δkinesin-15	Δkinesin-20	Δkinesin-X3	Δkinesin-X4
8200	1181	0	0	1280	1350	4500	6500
11300	1833	0	0	1800	1520	12000	8800
15400	2550	0	0		2100	8650	13400
S5G Fig	Bite back (days post infection)
WTGFP	Δkinesin-4	Δkinesin-5	Δkinesin-8B	Δkinesin-8X	Δkinesin-15	Δkinesin-20	Δkinesin-X3	Δkinesin-X4
4	4	4	0	0	6	4	5	4
5	4	4	0	0	5	5	4	5
4	5	4	0	0	4	5	4	4
4	4
5
4
