# Supplementary material for: Genome-wide functional analysis reveals key roles for kinesins in the mammalian and mosquito stages of the malaria parasite life cycle
Source: PLoS Biol. 2022 Jul 28;20(7):e3001704. doi: 10.1371/journal.pbio.3001704 (PMC9333250; doi:10.1371/journal.pbio.3001704)
Supplement: S4 Data — (XLSX) [file pbio.3001704.s019.xlsx]

## Sheet: Sheet1
S8B Fig	Percent motile sporozoites
WTGFP	Δkinesin-20
83	73
71	85
78	76
S8C Fig	Percent motile sporozoites
	WTGFP		Δkinesin-20
kinesin-4	0.721457	0.027911	0.831364	0.015629
kinesin-5	0.726044	0.015526	0.801144	0.018832
kinesin-8B	1.17779	0.078186	1.2332	0.0585
kinesin-8X	1.25183	0.030183	1.21054	0.008671
kinesin-13	1.25687	0.076961	1.16148	0.030414
kinesin-15	1.5436	0.143252	1.2531	0.073664
kinesin-20	1.4881	0.303946	0.0005	8.47e-05
kinesin-X3	1.63623	0.151378	1.48166	0.015888
kinesin-X4	0.237782	0.023783	0.266204	0.024271
