# Supplementary material for: Genome-wide functional analysis reveals key roles for kinesins in the mammalian and mosquito stages of the malaria parasite life cycle
Source: PLoS Biol. 2022 Jul 28;20(7):e3001704. doi: 10.1371/journal.pbio.3001704 (PMC9333250; doi:10.1371/journal.pbio.3001704)
Supplement: S5 Data — (XLSX) [file pbio.3001704.s020.xlsx]

## Sheet: Sheet1
S9F Fig	Oocyst number per mosquito
	WTGFP			kinesin-13PTD
day7	115	225	176	1	0.3	0
day14	140	183	231	0.44	0.3	0
day21	123	114	156	0.1	0.2	0
S9G Fig	Bite back (days post infection)
WT-GFP	kinesin-13PTD
4	0
5	0
4	0
4	0
